# Supplementary material for: Coordinations between gene modules control the operation of plant amino acid metabolic networks
Source: BMC Syst Biol. 2009 Jan 26;3:14. doi: 10.1186/1752-0509-3-14 (PMC2646696; doi:10.1186/1752-0509-3-14)
Supplement: Additional file 2 — Distances between pairs of biological conditions. Euclidian distances between pairs of biological conditions which are marked in figure 7. [file 1752-0509-3-14-S2.xls]

## Sheet: Asp<AAA
Biological perturbations		Euclidian distance
1	2	Asp-Family network	Aromatic amino acids network
Cold 12h (s)	Drought 1h (r)	1.22	6.26
Cold 12h (s)	Elicitor GST-NPP1 4h	2.69	6.01
Cold 12h (s)	MJ 1h	1.33	7.12
Cold 12h (s)	MJ 3h	2.53	7.9
Cold 12h (s)	Pathogen (CBC) 18h	2.83	7.99
Cold 12h (s)	Pathogen (PSP) 24h	2.59	6.65
Cold 12h (s)	Wounding 1h (s)	1.63	6.31
Cold 12h (s)	zeatin ARR22 OE 3h	2.91	6.13
Cold 24h (r)	Elicitor GST-NPP1 4h	1.42	6.13
Cold 24h (r)	Pathogen (PSP) 24h	2.81	6.59
Cold 24h (s)	Drought 1h (r)	2.72	7.64
Cold 24h (s)	Elicitor GST-NPP1 4h	1.91	8.05
Cold 24h (s)	Elicitor HrpZ 1h	2.66	6.58
Cold 24h (s)	Elicitor HrpZ 4h	1.6	7.98
Cold 24h (s)	Osmotic 3h (s)	2.78	9.24
Cold 24h (s)	Pathogen (PSP) 24h	2.75	8.54
Cold 24h (s)	Pathogen (PSP) 2h	2.26	6.98
Cold 24h (s)	Salt 1h (r)	2.42	6.27
Cold 6h (s)	Cold 24h (s)	2.72	6.23
Cold 6h (s)	Drought 3h (s)	2.76	6.7
Cold 6h (s)	MJ 1h	1.33	6.44
Cold 6h (s)	MJ 3h	2.72	7.1
Cold 6h (s)	Osmotic 3h (s)	2.93	8.18
Drought .25h (s)	Drought 1h (r)	2.2	7.41
Drought .25h (s)	Drought 3h (s)	2.64	7.88
Drought .25h (s)	MJ 1h	2.11	7.4
Drought .25h (s)	Salt 1h (r)	2.73	6.12
Drought .25h (s)	Wounding 1h (s)	1.68	6.33
Drought .5h (r)	GA3 ga1 1h	2.47	7.99
Drought 12h (s)	GA3 ga1 1h	2.5	7.7
Drought 1h (r)	GA3 ga1 1h	2.33	9.79
Drought 1h (r)	IAA 3h	1.82	6.62
Drought 3h (s)	Heat 1h (r)	2.73	7.51
Drought 3h (s)	Salt 1h (s)	2.43	7.74
Elicitor GST-NPP1 4h	GA3 ga1 1h	2.4	8.51
Elicitor GST-NPP1 4h	IAA 3h	1.84	6.58
Elicitor GST-NPP1 4h	Low light (10%)	2.94	7.16
Elicitor HrpZ 1h	GA3 ga1 1h	1.71	7.11
Elicitor HrpZ 4h	GA3 ga1 1h	2.08	8.46
Elicitor HrpZ 4h	IAA 3h	1.88	6.45
Elicitor HrpZ 4h	Low light (10%)	2.91	7.07
Heat 12h (r)	zeatin ARR22 OE 3h	2.99	6.46
Heat 1h (r)	Drought 1h (r)	1.44	6.96
Heat 1h (r)	Elicitor HrpZ 4h	2.74	7.33
Heat 1h (r)	MJ 1h	1.88	7.1
Heat 1h (r)	MJ 3h	2.86	8.32
Heat 1h (r)	Pathogen (PSDH) 24h	2.09	6.72
Heat 1h (r)	Pathogen (PSP) 2h	2.39	6.5
Heat 3h (r)	Cold 24h (r)	2.65	6.37
Heat 3h (r)	Salt 3h (r)	2.79	10.6
IAA 3h	MJ 1h	2.22	6.46
K+ starvetion (s)	GA3 ga1 1h	2.78	7.85
MJ 1h	GA3 ga1 1h	2.63	9.55
Osmotic 1h (r)	GA3 ga1 1h	1.76	6.38
Osmotic 24h (r)	Salt 12h (r)	2.7	6.02
Osmotic 24h (r)	Salt 24h (r)	1.64	6.2
Osmotic 3h (r)	Salt 3h (r)	2.39	7.24
Osmotic 3h (s)	Cold 24h (r)	2.6	9.18
Osmotic 3h (s)	Elicitor Flg-22 4h	2.77	6.88
Osmotic 3h (s)	GA3 ga1 1h	2.48	11.41
Osmotic 3h (s)	Heat 3h (r)	2.87	12.45
Osmotic 3h (s)	IAA 3h	1.95	8.21
Osmotic 3h (s)	Osmotic 3h (r)	2.74	8.55
Osmotic 3h (s)	Salt 1h (s)	2.98	9.14
Pathogen (EO) 3d	GA3 ga1 1h	2.46	6.01
Pathogen (PSA) 6h	Low light (10%)	2.31	6.17
Pathogen (PSDH) 24h	GA3 ga1 1h	2.82	8.35
Pathogen (PSP) 24h	GA3 ga1 1h	2.87	8.99
Pathogen (PSP) 24h	IAA 3h	2.45	6.94
Pathogen (PSP) 24h	Low light (10%)	2.64	7.54
Pathogen (PSP) 2h	GA3 ga1 1h	2.2	7.28
Salt 12h (s)	Pathogen (PSA) 24h	2.87	6.17
Salt 1h (r)	GA3 ga1 1h	1.96	8.31
Salt 1h (s)	Drought 1h (r)	1.28	7.62
Salt 1h (s)	Elicitor HrpZ 4h	2.48	6.17
Salt 1h (s)	MJ 1h	1.14	7.22
Salt 1h (s)	MJ 3h	2.28	8.05
Salt 1h (s)	Pathogen (CBC) 18h	2.66	7.37
Salt 1h (s)	Pathogen (PSDH) 24h	1.61	6.08
Salt 1h (s)	Pathogen (PSP) 24h	2.7	6.7
Salt 1h (s)	Salt 1h (r)	1.61	6.19
Salt 1h (s)	Wounding 1h (s)	1.88	6.05
Salt 24h (s)	Pathogen (PSA) 24h	2.63	6.15
Salt 3h (r)	IAA 3h	2.69	7.25
Salt 3h (r)	Pathogen (EO) 4d	2.36	6.73
Salt 3h (r)	Pathogen (PSA) 6h	2.39	6.67
Salt 3h (r)	Pathogen (PSP) 2h	2.5	6.4
UV-B 12h (s)	Cold 12h (s)	1.91	6
UV-B 12h (s)	Cold 6h (s)	1.92	6.01
UV-B 12h (s)	Drought .25h (s)	1.52	6.67
UV-B 12h (s)	GA3 ga1 1h	2.61	8.85
UV-B 12h (s)	Heat 1h (r)	2.42	6.22
UV-B 12h (s)	Salt 1h (s)	1.97	6.76
UV-B 1h (r)	GA3 ga1 1h	1.44	7.05
UV-B 1h (s)	Cold 24h (s)	2.49	6.75
UV-B 1h (s)	Drought 1h (r)	1.19	6.63
UV-B 1h (s)	Drought 3h (s)	2.99	6.5
UV-B 1h (s)	Heat 1h (r)	1.52	6.13
UV-B 1h (s)	MJ 1h	1.45	6.11
UV-B 1h (s)	MJ 3h	2.77	6.8
UV-B 1h (s)	Osmotic 3h (s)	2.56	8.09
UV-B 1h (s)	Salt 3h (r)	2.87	8.08
UV-B 1h (s)	UV-B 12h (s)	2.3	6.13
UV-B 24h (s)	GA3 ga1 1h	2.37	7.67
UV-B 3h (s)	GA3 ga1 1h	2.99	13.29
UV-B 3h (s)	Pathogen (EO) 3d	2.86	7.87
UV-B 3h (s)	Pathogen (EO) 4d	2.98	7.95
UV-B 3h (s)	UV-B 1h (r)	2.75	7.81
UV-B 6h (s)	Heat 12h (r)	2.63	10.95
UV-B 6h (s)	IAA 3h	2.69	10.51
UV-B 6h (s)	Low light (10%)	2.28	11.65
UV-B 6h (s)	Pathogen (PID) 12h	2.82	6.13
Wounding 1h (s)	GA3 ga1 1h	2.65	8.41
Wounding 1h (s)	Heat 1h (r)	2.33	6.85
Wounding 1h (s)	IAA 3h	2.77	6.03
Wounding 3h (s)	GA3 ga1 1h	2.74	6.96
zeatin ARR22 OE 3h	GA3 ga1 1h	2.86	8.93

## Sheet: Asp>AAA
Biological perturbations		Euclidian distance
1	2	Asp-Family network	Aromatic amino acids network
ASD wildtype	ABA 3h	10.78	2.85
Cold 6h (s)	ASD MYB761 K/O	6.79	2.13
Drought .5h (r)	Osmotic 6h (r)	7.76	2.64
Drought .5h (r)	Pathogen (PSD) 24h	10.27	2.89
Drought .5h (r)	Salt 12h (r)	8.68	2.93
Drought .5h (s)	Osmotic 12h (s)	10.91	2.81
Drought .5h (s)	Osmotic 24h (r)	11.52	2.63
Drought .5h (s)	Osmotic 24h (s)	11.26	2.29
Drought .5h (s)	Osmotic 6h (r)	8.69	2.32
Drought .5h (s)	Osmotic 6h (s)	8.9	2.48
Drought .5h (s)	Salt 24h (s)	7.11	2.9
Drought 12h (s)	Osmotic 12h (s)	8.8	1.59
Drought 12h (s)	Osmotic 24h (s)	9.2	2.38
Drought 12h (s)	Osmotic 6h (r)	7.3	2.83
Drought 12h (s)	Osmotic 6h (s)	6.88	2.82
Drought 12h (s)	Salt 12h (r)	8.23	2.9
Drought 1h (r)	Salt 12h (r)	8.12	2.68
Drought 1h (r)	Salt 24h (r)	8.82	2.69
Drought 3h (s)	Osmotic 6h (s)	8.17	2.16
Drought 3h (s)	Pathogen (CBC) 48h	7.93	2.85
Drought 3h (s)	Pathogen (PSD) 24h	10.69	2.97
Drought 3h (s)	Salt 12h (r)	9.51	2.59
Drought 3h (s)	Salt 24h (r)	10.25	2.33
Elicitor Flg-22 4h	ABA 3h	6.11	2.9
Elicitor Flg-22 4h	ASD MYB761 K/O	6.84	2.23
Elicitor Flg-22 4h	ASD MYB761 O/E	7.39	2.77
Elicitor GST-NPP1 4h	ASD MYB761 O/E	8.62	2.76
Elicitor HrpZ 1h	ASD MYB761 K/O	6.78	2.76
Elicitor HrpZ 1h	ASD MYB761 O/E	7.17	1.79
Elicitor HrpZ 4h	ASD MYB761 O/E	7.89	2.77
Heat 12h (r)	ASD wildtype	8.68	3
Heat 1h (r)	ABA 3h	6.26	2.28
Osmotic 12h (r)	ASD MYB761 K/O	14.62	2.26
Osmotic 12h (r)	ASD MYB761 O/E	15.24	2.81
Osmotic 12h (r)	ASD wildtype	13.84	1.81
Osmotic 12h (r)	Elicitor Flg-22 4h	8.47	2.96
Osmotic 12h (r)	IAA 3h	7.62	2.98
Osmotic 12h (r)	Pathogen (EO) 3d	7.71	2.15
Osmotic 12h (r)	Pathogen (EO) 4d	7.5	2.6
Osmotic 12h (r)	Wounding 6h (r)	8.12	1.43
Osmotic 12h (s)	Drought .5h (r)	9.44	2.43
Osmotic 12h (s)	K+ starvetion (s)	7.87	2.09
Osmotic 12h (s)	Osmotic 1h (r)	8.93	2.64
Osmotic 12h (s)	Pathogen (EO) 3d	9.06	2.64
Osmotic 12h (s)	Pathogen (PID) 24h	9.27	2.97
Osmotic 12h (s)	Salt 1h (r)	8.94	2.79
Osmotic 12h (s)	Wounding 12h (s)	6.63	2.22
Osmotic 12h (s)	Wounding 1h (s)	9.55	2.99
Osmotic 12h (s)	Wounding 3h (s)	10.4	1.82
Osmotic 12h (s)	Wounding 6h (s)	7.22	1.51
Osmotic 1h (r)	ASD MYB761 K/O	7.24	2.98
Osmotic 1h (r)	ASD wildtype	6.24	2.73
Osmotic 1h (r)	Osmotic 12h (r)	8.29	2.2
Osmotic 1h (r)	Osmotic 24h (r)	9.33	2.72
Osmotic 1h (r)	Osmotic 6h (r)	6.43	2.25
Osmotic 24h (r)	ASD MYB761 K/O	15.53	1.81
Osmotic 24h (r)	ASD MYB761 O/E	16.24	2
Osmotic 24h (r)	ASD wildtype	14.81	1.22
Osmotic 24h (r)	Elicitor Flg-22 4h	9.51	2.86
Osmotic 24h (r)	Elicitor HrpZ 1h	9.77	2.71
Osmotic 24h (r)	Pathogen (EO) 3d	8.61	2.14
Osmotic 24h (r)	Pathogen (EO) 4d	8.35	2.25
Osmotic 24h (r)	Pathogen (PSA) 6h	6.33	2.75
Osmotic 24h (r)	Pathogen (PSP) 2h	8.76	2.99
Osmotic 24h (r)	Wounding 6h (r)	9.27	0.97
Osmotic 24h (s)	Drought .5h (r)	9.81	2.87
Osmotic 24h (s)	K+ starvetion (s)	8.16	2.32
Osmotic 24h (s)	Pathogen (EO) 3d	9.37	2.8
Osmotic 24h (s)	Pathogen (PID) 24h	9.94	2.7
Osmotic 24h (s)	Salt 12h (s)	6.41	2.99
Osmotic 24h (s)	Wounding 1h (s)	9.87	2.58
Osmotic 24h (s)	Wounding 3h (s)	10.67	2.63
Osmotic 24h (s)	Wounding 6h (s)	7.84	2.2
Osmotic 3h (r)	ASD MYB761 K/O	10.11	2.72
Osmotic 3h (r)	ASD wildtype	9.11	2.82
Osmotic 3h (r)	Osmotic 24h (r)	6.3	2.88
Osmotic 3h (s)	Osmotic 6h (s)	6.04	2.73
Osmotic 6h (r)	ASD MYB761 K/O	12.79	2.45
Osmotic 6h (r)	ASD MYB761 O/E	13.46	2.13
Osmotic 6h (r)	ASD wildtype	12.04	1.98
Osmotic 6h (r)	Elicitor Flg-22 4h	6.7	2.88
Osmotic 6h (r)	Elicitor HrpZ 1h	7.04	2.32
Osmotic 6h (r)	Pathogen (PSP) 2h	6	2.64
Osmotic 6h (r)	Wounding 6h (r)	6.67	1.5
Osmotic 6h (s)	Drought .5h (r)	7.55	2.87
Osmotic 6h (s)	MJ 1h	6.86	2.43
Osmotic 6h (s)	MJ 3h	6.37	2.15
Osmotic 6h (s)	Pathogen (CBC) 18h	6.4	2.15
Osmotic 6h (s)	Pathogen (PID) 24h	7.8	2.06
Osmotic 6h (s)	Wounding 1h (s)	7.65	1.91
Osmotic 6h (s)	zeatin ARR22 OE 3h	6.42	2.04
Oxidative 3h (s)	ABA 3h	8.06	2.26
Oxidative 3h (s)	Heat 12h (r)	6.16	2.57
Oxidative 3h (s)	Low light (10%)	6.07	2.84
Oxidative 3h (s)	Osmotic 12h (r)	11.06	1.02
Oxidative 3h (s)	Osmotic 24h (r)	12.02	1.15
Oxidative 3h (s)	Osmotic 3h (r)	6.39	2.16
Oxidative 3h (s)	Osmotic 6h (r)	9.18	1.83
Oxidative 3h (s)	Salt 12h (s)	6.32	1.18
Oxidative 3h (s)	Salt 24h (s)	7.59	1.99
Oxidative 3h (s)	Salt 6h (s)	6.47	1.71
Pathogen (CBC) 48h	MJ 1h	6.36	2.75
Pathogen (EO) 3d	ASD MYB761 K/O	8.01	2.75
Pathogen (EO) 3d	ASD MYB761 O/E	8.5	2.94
Pathogen (EO) 3d	ASD wildtype	7.32	2.06
Pathogen (EO) 4d	ASD MYB761 K/O	8.1	2.97
Pathogen (EO) 4d	ASD wildtype	7.41	2.16
Pathogen (PSA) 6h	ASD MYB761 O/E	10.29	1.85
Pathogen (PSD) 24h	Elicitor GST-NPP1 4h	8.56	2.49
Pathogen (PSD) 24h	Elicitor HrpZ 4h	9.01	2.34
Pathogen (PSD) 24h	MJ 1h	9.81	2.54
Pathogen (PSD) 24h	MJ 3h	9.52	2.74
Pathogen (PSD) 24h	Pathogen (CBC) 48h	6.84	2.66
Pathogen (PSD) 24h	Pathogen (PSA) 24h	6.73	2.08
Pathogen (PSD) 24h	Pathogen (PSA) 6h	6.23	2.8
Pathogen (PSD) 24h	zeatin ARR22 OE 3h	9.07	2.31
Pathogen (PSDH) 24h	ASD MYB761 O/E	7.54	2.62
Pathogen (PSDH) 24h	Pathogen (PSD) 24h	9.2	1.43
Pathogen (PSP) 24h	Pathogen (PSD) 24h	8.33	1.62
Pathogen (PSP) 2h	ASD MYB761 K/O	7.68	2.79
Pathogen (PSP) 2h	ASD MYB761 O/E	7.99	1.85
Pathogen (PSP) 2h	ASD wildtype	6.75	2.85
Salt 12h (r)	MJ 1h	8.19	2.83
Salt 12h (s)	ASD MYB761 K/O	10.23	2.3
Salt 12h (s)	ASD wildtype	8.79	1.66
Salt 12h (s)	Osmotic 12h (r)	7.25	1.7
Salt 12h (s)	Osmotic 24h (r)	8.2	1.86
Salt 1h (r)	Salt 12h (r)	7.37	2.57
Salt 1h (r)	Salt 24h (r)	8.15	2.8
Salt 1h (s)	ASD MYB761 K/O	6.83	2.93
Salt 1h (s)	Osmotic 12h (r)	9.01	2.71
Salt 1h (s)	Osmotic 24h (r)	10.06	2.68
Salt 24h (r)	MJ 1h	8.85	2.79
Salt 24h (s)	ASD MYB761 K/O	11.39	2.99
Salt 24h (s)	ASD wildtype	9.93	2.31
Salt 24h (s)	Osmotic 12h (r)	7.34	2.33
Salt 24h (s)	Osmotic 24h (r)	8.12	2.34
Salt 24h (s)	Osmotic 6h (r)	6.22	2.9
Salt 24h (s)	Pathogen (EO) 3d	6.2	2.66
Salt 24h (s)	Wounding 3h (s)	6.48	2.92
Salt 3h (r)	Salt 24h (r)	6.5	2.07
Salt 6h (s)	ASD MYB761 K/O	10.37	1.89
Salt 6h (s)	ASD MYB761 O/E	10.63	2.83
Salt 6h (s)	ASD wildtype	9.23	1.62
Salt 6h (s)	Osmotic 12h (r)	6.01	2.03
Salt 6h (s)	Osmotic 24h (r)	6.9	2.03
UV-B 12h (s)	Osmotic 12h (s)	9.88	2.06
UV-B 12h (s)	Osmotic 24h (s)	10.18	2.84
UV-B 12h (s)	Osmotic 6h (s)	8	1.87
UV-B 12h (s)	Salt 12h (r)	8.88	2.99
UV-B 1h (r)	Osmotic 6h (r)	6.81	2.91
UV-B 1h (s)	Osmotic 24h (r)	9.67	2.73
UV-B 24h (s)	Osmotic 12h (s)	8.55	1.69
UV-B 24h (s)	Osmotic 24h (s)	8.7	2.61
UV-B 24h (s)	Salt 12h (r)	7.39	2.93
Wounding 12h (s)	Salt 12h (r)	7.86	1.87
Wounding 12h (s)	Salt 24h (r)	8.21	2.19
Wounding 1h (s)	Pathogen (CBC) 48h	6.87	2.54
Wounding 1h (s)	Pathogen (PSD) 24h	10.48	2.95
Wounding 3h (s)	Osmotic 12h (r)	10.18	2.95
Wounding 3h (s)	Osmotic 6h (r)	8.41	2.65
Wounding 6h (r)	ASD MYB761 K/O	8.78	2.4
Wounding 6h (r)	ASD MYB761 O/E	8.7	2.48
Wounding 6h (r)	ASD wildtype	7.33	1.68
Wounding 6h (s)	ASD wildtype	7.57	2.94
Wounding 6h (s)	Osmotic 12h (r)	8.37	3
Wounding 6h (s)	Osmotic 6h (r)	6.96	2.68
