# Supplementary material for: Coordinations between gene modules control the operation of plant amino acid metabolic networks
Source: BMC Syst Biol. 2009 Jan 26;3:14. doi: 10.1186/1752-0509-3-14 (PMC2646696; doi:10.1186/1752-0509-3-14)
Supplement: Additional file 3 — Probesets belonging to the six groups. List of probesets and their corresponding genes which are belonging to the six groups of genes used in the enrichment analysis presented in table 2. [file 1752-0509-3-14-S3.xls]

## Sheet: s
AAA group				Catabolic group				Met metabolism group
negatively coordinated		positively coordinated		negatively coordinated		positively coordinated		negatively coordinated		positively coordinated
probeset	locus	probeset	locus	probeset	locus	probeset	locus	probeset	locus	probeset	locus
245042_at	AT2G26540	245041_at	AT2G26530	244969_at	ATCG00650	245041_at	AT2G26530	245028_at	AT2G26570	245063_at	AT2G39795
245044_at	AT2G26500	245051_at	AT2G23320	245029_at	AT2G26580	245119_at	AT2G41640	245038_at	AT2G26560	245085_at	AT2G23350
245065_at	AT2G39750	245151_at	AT2G47550	245031_at	AT2G26360	245136_at	AT2G45210	245041_at	AT2G26530	245094_at	AT2G40840
245094_at	AT2G40840	245193_at	AT1G67810	245044_at	AT2G26500	245168_at	AT2G33150	245051_at	AT2G23320	245117_at	AT2G41560
245112_at	AT2G41540	245197_at	AT1G67800	245052_at	AT2G26440	245193_at	AT1G67810	245064_at	AT2G39725	245150_at	AT2G47590
245115_at	AT2G41530	245209_at	AT5G12340	245063_at	AT2G39795	245244_at	AT1G44350	245076_at	AT2G23170	245175_at	AT2G47470
245117_at	AT2G41560	245247_at	AT4G17230	245085_at	AT2G23350	245247_at	AT4G17230	245082_at	AT2G23270	245183_at	AT5G12440
245118_at	AT2G41680	245249_at	AT4G16760	245115_at	AT2G41530	245249_at	AT4G16760	245096_at	AT2G40880	245260_at	AT4G16360
245123_at	AT2G47450	245251_at	AT4G17615	245117_at	AT2G41560	245252_at	AT4G17500	245119_at	AT2G41640	245270_at	AT4G14960
245130_at	AT2G45340	245252_at	AT4G17500	245118_at	AT2G41680	245317_at	AT4G15610	245127_at	AT2G47600	245342_at	AT4G16720
245134_s_at	AT4G38280	245329_at	AT4G14365	245121_at	AT2G47610	245393_at	AT4G16260	245131_s_at	AT2G45330	245343_at	AT4G15830
245134_s_at	AT2G45250	245365_at	AT4G17720	245124_at	AT2G47580	245528_at	AT4G15530	245131_s_at	AT5G23600	245348_at	AT4G17770
245138_at	AT2G45190	245599_at	AT4G14220	245130_at	AT2G45340	245543_at	AT4G15260	245168_at	AT2G33150	245355_at	AT4G17390
245141_at	AT2G45400	245662_at	AT1G28190	245138_at	AT2G45190	245659_at	AT1G28260	245178_at	AT5G12390	245364_at	AT4G15790
245142_at	AT2G45270	245666_at	AT1G28280	245150_at	AT2G47590	245662_at	AT1G28190	245193_at	AT1G67810	245372_at	AT4G15000
245150_at	AT2G47590	245711_at	AT5G04340	245155_at	AT5G12470	245684_at	AT5G22000	245200_at	AT1G67850	245387_at	AT4G17520
245165_at	AT2G33180	245765_at	AT1G33600	245164_at	AT2G33210	245711_at	AT5G04340	245229_at	AT4G25620	245394_at	AT4G16450
245176_at	AT2G47440	245832_at	AT1G48850	245165_at	AT2G33180	245713_at	AT5G04370	245242_at	AT1G44446	245408_at	AT4G17180
245183_at	AT5G12440	245854_at	AT5G13490	245176_at	AT2G47440	245731_at	AT1G73500	245244_at	AT1G44350	245446_at	AT4G16800
245195_at	AT1G67740	246035_at	AT5G08300	245183_at	AT5G12440	245734_at	AT1G73480	245247_at	AT4G17230	245502_at	AT4G15640
245196_at	AT1G67750	246042_at	AT5G19440	245190_at	AT1G67690	245756_at	AT1G35190	245249_at	AT4G16760	245637_at	AT1G25230
245198_at	AT1G67700	246099_at	AT5G20230	245195_at	AT1G67740	245803_at	AT1G47128	245250_at	AT4G17490	245698_at	AT5G04160
245201_at	AT1G67840	246214_at	AT4G36990	245196_at	AT1G67750	245885_at	AT5G09440	245251_at	AT4G17615	245746_at	AT1G51070
245213_at	AT1G44575	246247_at	AT4G36640	245198_at	AT1G67700	245904_at	AT5G11110	245252_at	AT4G17500	245750_at	AT1G51060
245215_at	AT1G67830	246270_at	AT4G36500	245213_at	AT1G44575	245976_at	AT5G13080	245264_at	AT4G17245	245818_at	AT1G26100
245238_at	AT4G25570	246305_at	AT3G51890	245260_at	AT4G16360	246018_at	AT5G10695	245269_at	AT4G14500	245852_at	AT5G13510
245262_at	AT4G16563	246327_at	AT1G16670	245263_at	AT4G17740	246099_at	AT5G20230	245272_at	AT4G17250	245915_s_at	AT5G19780
245263_at	AT4G17740	246368_at	AT1G51890	245270_at	AT4G14960	246161_at	AT5G20900	245277_at	AT4G15550	245915_s_at	AT5G19770
245270_at	AT4G14960	246370_at	AT1G51920	245274_at	AT4G14360	246189_at	AT5G20910	245313_at	AT4G15420	245930_at	AT5G09240
245281_at	AT4G15560	246405_at	AT1G57630	245281_at	AT4G15560	246214_at	AT4G36990	245317_at	AT4G15610	245937_at	AT5G19750
245284_at	AT4G14210	246529_at	AT5G15730	245291_at	AT4G16155	246215_at	AT4G37180	245319_at	AT4G16146	245939_at	AT5G19760
245287_at	AT4G14910	246627_s_at	AT2G45300	245296_at	AT4G16370	246219_at	AT4G36760	245329_at	AT4G14365	245947_at	AT5G19530
245290_at	AT4G16490	246627_s_at	AT1G48860	245304_at	AT4G15630	246289_at	AT3G56880	245330_at	AT4G14930	245949_at	AT5G19510
245291_at	AT4G16155	246631_at	AT1G50740	245311_at	AT4G14320	246302_at	AT3G51860	245353_at	AT4G16000	246003_at	AT5G20720
245296_at	AT4G16370	246744_at	AT5G27760	245315_at	AT4G14800	246305_at	AT3G51890	245359_at	AT4G14430	246035_at	AT5G08300
245318_at	AT4G16980	246777_at	AT5G27420	245318_at	AT4G16980	246325_at	AT1G16540	245363_at	AT4G15120	246070_at	AT5G20160
245321_at	AT4G15545	246779_at	AT5G27520	245321_at	AT4G15545	246335_at	AT3G44880	245386_at	AT4G14010	246157_at	AT5G20080
245326_at	AT4G14100	246821_at	AT5G26920	245339_at	AT4G16120	246384_at	AT1G77370	245390_at	AT4G17650	246170_at	AT5G32450
245336_at	AT4G16515	246831_at	AT5G26340	245340_at	AT4G14420	246396_at	AT1G58180	245393_at	AT4G16260	246184_at	AT5G20950
245337_at	AT4G16566	246858_at	AT5G25930	245342_at	AT4G16720	246440_at	AT5G17650	245427_at	AT4G17550	246185_at	AT5G20980
245338_at	AT4G16442	246870_at	AT5G26030	245343_at	AT4G15830	246453_at	AT5G16830	245431_at	AT4G17080	246191_at	AT5G20890
245346_at	AT4G17090	246927_s_at	AT5G25260	245347_at	AT4G14890	246507_at	AT5G16120	245483_at	AT4G16190	246202_at	AT4G37040
245347_at	AT4G14890	246927_s_at	AT5G25250	245348_at	AT4G17770	246595_at	AT5G14780	245528_at	AT4G15530	246269_at	AT4G37110
245348_at	AT4G17770	246976_s_at	AT5G24810	245354_at	AT4G17600	246620_at	AT5G36220	245543_at	AT4G15260	246280_at	AT4G36660
245354_at	AT4G17600	246987_at	AT5G67300	245355_at	AT4G17390	246631_at	AT1G50740	245602_at	AT4G14270	246286_at	AT1G31910
245362_at	AT4G17460	246988_at	AT5G67340	245357_at	AT4G17560	246724_at	AT5G29000	245627_at	AT1G56600	246294_at	AT3G56910
245364_at	AT4G15790	247060_at	AT5G66760	245362_at	AT4G17460	246744_at	AT5G27760	245659_at	AT1G28260	246307_at	AT3G51800
245383_at	AT4G17810	247125_at	AT5G66070	245364_at	AT4G15790	246777_at	AT5G27420	245662_at	AT1G28190	246330_at	AT3G43600
245388_at	AT4G16410	247137_at	AT5G66210	245367_at	AT4G16265	246779_at	AT5G27520	245667_at	AT1G28200	246371_at	AT1G51940
245388_at	AT4G16400	247138_at	AT5G66120	245368_at	AT4G15510	246789_at	AT5G27600	245684_at	AT5G22000	246391_at	AT1G77350
245391_at	AT4G16520	247145_at	AT5G65600	245372_at	AT4G15000	246831_at	AT5G26340	245699_at	AT5G04250	246399_at	AT1G58110
245396_at	AT4G14870	247177_at	AT5G65300	245383_at	AT4G17810	246858_at	AT5G25930	245702_at	AT5G04220	246445_at	AT5G17630
245399_at	AT4G17340	247215_at	AT5G64905	245387_at	AT4G17520	246909_at	AT5G25770	245711_at	AT5G04340	246478_at	AT5G15980
245400_at	AT4G17040	247389_at	AT5G63490	245388_at	AT4G16410	246987_at	AT5G67300	245713_at	AT5G04370	246480_at	AT5G16070
245405_at	AT4G17150	247487_at	AT5G62150	245388_at	AT4G16400	246988_at	AT5G67340	245731_at	AT1G73500	246483_at	AT5G16000
245408_at	AT4G17180	247493_at	AT5G61900	245396_at	AT4G14870	247013_at	AT5G67480	245734_at	AT1G73480	246503_at	AT5G16130
245416_at	AT4G17350	247509_at	AT5G62020	245399_at	AT4G17340	247047_at	AT5G66650	245748_at	AT1G51140	246518_at	AT5G15770
245417_at	AT4G17360	247517_at	AT5G61780	245408_at	AT4G17180	247125_at	AT5G66070	245751_s_at	AT1G25682	246538_at	AT5G15520
245418_at	AT4G17370	247554_at	AT5G61010	245416_at	AT4G17350	247128_at	AT5G66110	245751_s_at	AT1G25988	246580_at	AT1G31770
245426_at	AT4G17540	247571_at	AT5G61210	245426_at	AT4G17540	247175_at	AT5G65280	245755_at	AT1G35210	246613_at	AT5G35360
245427_at	AT4G17550	247655_at	AT5G59820	245479_at	AT4G16140	247176_at	AT5G65110	245756_at	AT1G35190	246621_at	AT5G36230
245431_at	AT4G17080	247708_at	AT5G59550	245492_at	AT4G16340	247177_at	AT5G65300	245765_at	AT1G33600	246701_at	AT5G28020
245474_at	AT4G16060	247819_at	AT5G58350	245494_at	AT4G16390	247193_at	AT5G65380	245768_at	AT1G33590	246746_at	AT5G27820
245483_at	AT4G16190	247864_s_at	AT1G25155	245502_at	AT4G15640	247280_at	AT5G64260	245776_at	AT1G30260	246800_at	AT5G26780
245492_at	AT4G16340	247864_s_at	AT5G57890	245525_at	AT4G15930	247283_at	AT5G64250	245777_at	AT1G73540	246852_at	AT5G26880
245494_at	AT4G16390	247864_s_at	AT1G25083	245576_at	AT4G14770	247351_at	AT5G63790	245781_at	AT1G45976	246923_at	AT5G25100
245513_at	AT4G15780	247864_s_at	AT1G24909	245637_at	AT1G25230	247353_at	AT5G63620	245788_at	AT1G32120	246952_at	AT5G04820
245524_at	AT4G15920	247864_s_at	AT1G24807	245688_at	AT1G28290	247393_at	AT5G63130	245789_at	AT1G32090	246983_at	AT5G67200
245525_at	AT4G15930	247864_s_at	AT1G25220	245698_at	AT5G04160	247426_at	AT5G62570	245794_at	AT1G32170	246986_at	AT5G67280
245532_at	AT4G15110	247949_at	AT5G57220	245709_at	AT5G04320	247438_at	AT5G62460	245796_at	AT1G32230	247010_at	AT5G67510
245574_at	AT4G14750	247989_at	AT5G56350	245730_at	AT1G73470	247487_at	AT5G62150	245803_at	AT1G47128	247037_at	AT5G67070
245592_at	AT4G14540	248068_at	AT5G55610	245739_at	AT1G44110	247488_at	AT5G61820	245831_at	AT1G48840	247040_at	AT5G67150
245594_at	AT4G14570	248091_at	AT5G55120	245743_at	AT1G51080	247509_at	AT5G62020	245866_s_at	AT1G57990	247042_at	AT5G67220
245601_at	AT4G14240	248101_at	AT5G55200	245746_at	AT1G51070	247514_at	AT5G61640	245866_s_at	AT1G57980	247049_at	AT5G66440
245602_at	AT4G14270	248134_at	AT5G54860	245747_at	AT1G51100	247532_at	AT5G61560	245868_at	AT1G58030	247069_at	AT5G66920
245605_at	AT4G14300	248162_at	AT5G54500	245750_at	AT1G51060	247545_at	AT5G61530	245885_at	AT5G09440	247074_at	AT5G66590
245618_at	AT4G14510	248164_at	AT5G54490	245774_at	AT1G30210	247585_at	AT5G60680	245887_at	AT5G09390	247101_at	AT5G66530
245621_at	AT4G14070	248200_at	AT5G54160	245783_s_at	AT1G35180	247655_at	AT5G59820	245904_at	AT5G11110	247153_at	AT5G65700
245637_at	AT1G25230	248327_at	AT5G52750	245783_s_at	AT1G35170	247679_at	AT5G59540	245905_at	AT5G11090	247161_at	AT5G65810
245657_at	AT1G56720	248487_at	AT5G51070	245795_at	AT1G32160	247708_at	AT5G59550	245906_at	AT5G11070	247218_at	AT5G65010
245701_at	AT5G04140	248607_at	AT5G49480	245806_at	AT1G45474	247723_at	AT5G59220	245936_at	AT5G19850	247235_at	AT5G64580
245712_at	AT5G04360	248611_at	AT5G49520	245810_at	AT1G38065	247793_at	AT5G58650	245976_at	AT5G13080	247247_at	AT5G64650
245718_at	AT5G04110	248686_at	AT5G48540	245810_at	AT1G38131	247819_at	AT5G58350	245986_at	AT5G13160	247249_at	AT5G64670
245730_at	AT1G73470	248698_at	AT5G48380	245818_at	AT1G26100	247835_at	AT5G57910	246007_at	AT5G08410	247258_at	AT5G64816
245743_at	AT1G51080	248719_at	AT5G47910	245828_at	AT1G57820	247863_at	AT5G57900	246018_at	AT5G10695	247267_at	AT5G64140
245744_at	AT1G51110	248749_at	AT5G47880	245841_s_at	AT1G58380	247930_at	AT5G57060	246028_at	AT5G21170	247289_at	AT5G64290
245745_at	AT1G51110	248769_at	AT5G47730	245841_s_at	AT1G58684	248005_at	AT5G56240	246042_at	AT5G19440	247303_at	AT5G63890
245747_at	AT1G51100	248821_at	AT5G47070	245841_s_at	AT1G59359	248060_at	AT5G55560	246055_at	AT5G08380	247330_at	AT5G63510
245761_at	AT1G66890	248833_at	AT5G47120	245841_s_at	AT1G58983	248115_at	AT5G54870	246097_at	AT5G20270	247347_at	AT5G63780
245783_s_at	AT1G35180	248868_at	AT5G46780	245845_at	AT1G26150	248132_at	AT5G54840	246099_at	AT5G20230	247404_at	AT5G62890
245783_s_at	AT1G35170	248981_at	AT5G45110	245849_at	AT5G13520	248146_at	AT5G54940	246108_at	AT5G28630	247441_at	AT5G62710
245789_at	AT1G32090	249021_at	AT5G44820	245852_at	AT5G13510	248162_at	AT5G54500	246125_at	AT5G19875	247443_at	AT5G62720
245790_at	AT1G32200	249051_at	AT5G44390	245859_at	AT5G28290	248193_at	AT5G54080	246126_at	AT5G20070	247463_at	AT5G62210
245795_at	AT1G32160	249078_at	AT5G44070	245867_at	AT1G58080	248207_at	AT5G53970	246158_at	AT5G19855	247549_at	AT5G61420
245797_at	AT1G45230	249237_at	AT5G42050	245876_at	AT1G26230	248250_at	AT5G53130	246161_at	AT5G20900	247552_at	AT5G60920
245806_at	AT1G45474	249264_s_at	AT5G41750	245886_at	AT5G09510	248335_at	AT5G52450	246189_at	AT5G20910	247563_at	AT5G61130
245809_at	AT1G58440	249264_s_at	AT5G41740	245912_at	AT5G19600	248422_at	AT5G51640	246197_at	AT4G37010	247566_at	AT5G61170
245810_at	AT1G38065	249346_at	AT5G40780	245915_s_at	AT5G19780	248487_at	AT5G51070	246214_at	AT4G36990	247575_at	AT5G61030
245810_at	AT1G38131	249372_at	AT5G40760	245915_s_at	AT5G19770	248524_s_at	AT5G50670	246215_at	AT4G37180	247584_at	AT5G60670
245816_at	AT1G26210	249417_at	AT5G39670	245924_at	AT5G28750	248524_s_at	AT5G50570	246221_at	AT4G37120	247606_at	AT5G61000
245818_at	AT1G26100	249481_at	AT5G38900	245930_at	AT5G09240	248564_at	AT5G49700	246238_at	AT4G36670	247609_at	AT5G60940
245825_at	AT1G57870	249494_at	AT5G39050	245937_at	AT5G19750	248606_at	AT5G49450	246251_at	AT4G37220	247651_at	AT5G59870
245830_at	AT1G57790	249527_at	AT5G38710	245939_at	AT5G19760	248713_at	AT5G48180	246253_at	AT4G37260	247654_at	AT5G59850
245845_at	AT1G26150	249550_at	AT5G38210	245947_at	AT5G19530	248749_at	AT5G47880	246260_at	AT1G31820	247692_s_at	AT5G59970
245852_at	AT5G13510	249581_at	AT5G37600	245980_at	AT5G13140	248756_at	AT5G47560	246270_at	AT4G36500	247692_s_at	AT5G59690
245859_at	AT5G28290	249719_at	AT5G35735	245981_at	AT5G13100	248817_at	AT5G47020	246272_at	AT4G37150	247702_at	AT5G59500
245876_at	AT1G26230	249730_at	AT5G24430	245985_at	AT5G13120	248833_at	AT5G47120	246289_at	AT3G56880	247768_at	AT5G58900
245877_at	AT1G26218	249835_s_at	AT5G23490	246003_at	AT5G20720	248879_at	AT5G46180	246293_at	AT3G56710	247770_at	AT5G58930
245877_at	AT1G26220	249835_s_at	AT5G23510	246011_at	AT5G08330	248969_at	AT5G45310	246302_at	AT3G51860	247880_at	AT5G57780
245915_s_at	AT5G19780	249910_at	AT5G22630	246019_at	AT5G10690	248983_at	AT5G45130	246304_at	AT3G51840	247881_at	AT5G57700
245915_s_at	AT5G19770	249928_at	AT5G22250	246031_at	AT5G21160	249148_at	AT5G43260	246305_at	AT3G51890	247908_at	AT5G57440
245924_at	AT5G28750	249941_at	AT5G22270	246033_at	AT5G08280	249237_at	AT5G42050	246310_at	AT3G51895	247929_at	AT5G57330
245925_at	AT5G28770	249983_at	AT5G18470	246035_at	AT5G08300	249372_at	AT5G40760	246325_at	AT1G16540	247943_at	AT5G57170
245930_at	AT5G09240	249984_at	AT5G18400	246040_at	AT5G19370	249467_at	AT5G39610	246327_at	AT1G16670	247978_at	AT5G56710
245943_at	AT5G19500	249988_at	AT5G18310	246041_at	AT5G19290	249483_at	AT5G38895	246335_at	AT3G44880	247990_at	AT5G56360
245947_at	AT5G19530	250094_at	AT5G17380	246057_at	AT5G08400	249494_at	AT5G39050	246340_s_at	AT3G44860	248001_at	AT5G55990
245948_at	AT5G19540	250149_at	AT5G14700	246068_at	AT5G20290	249527_at	AT5G38710	246340_s_at	AT3G44870	248046_at	AT5G56040
245952_at	AT5G28500	250234_at	AT5G13420	246070_at	AT5G20160	249652_at	AT5G37070	246370_at	AT1G51920	248074_at	AT5G55730
245980_at	AT5G13140	250267_at	AT5G12930	246073_at	AT5G20180	249860_at	AT5G22860	246376_at	AT1G51950	248095_at	AT5G55230
245985_at	AT5G13120	250279_at	AT5G13200	246092_at	AT5G20500	249928_at	AT5G22250	246384_at	AT1G77370	248105_at	AT5G55280
246003_at	AT5G20720	250289_at	AT5G13190	246124_at	AT5G20060	249941_at	AT5G22270	246396_at	AT1G58180	248139_at	AT5G54970
246004_at	AT5G20630	250335_at	AT5G11650	246135_at	AT5G20885	249944_at	AT5G22290	246421_at	AT5G16880	248158_at	AT5G54440
246007_at	AT5G08410	250339_at	AT5G11670	246152_at	AT5G20040	249983_at	AT5G18470	246432_at	AT5G17490	248331_at	AT5G52650
246011_at	AT5G08330	250575_at	AT5G08240	246157_at	AT5G20080	250014_at	AT5G17990	246440_at	AT5G17650	248340_at	AT5G52180
246015_at	AT5G10700	250580_at	AT5G07440	246170_at	AT5G32450	250028_at	AT5G18130	246453_at	AT5G16830	248419_at	AT5G51550
246019_at	AT5G10690	250676_at	AT5G06320	246185_at	AT5G20980	250053_at	AT5G17850	246460_at	AT5G16910	248420_at	AT5G51560
246021_at	AT5G21100	250738_at	AT5G05730	246191_at	AT5G20890	250054_at	AT5G17860	246481_s_at	AT5G15960	248443_at	AT5G51310
246033_at	AT5G08280	250818_at	AT5G04930	246199_at	AT4G36530	250094_at	AT5G17380	246481_s_at	AT5G15970	248446_at	AT5G51140
246036_at	AT5G08370	250833_at	AT5G04540	246202_at	AT4G37040	250149_at	AT5G14700	246488_at	AT5G16010	248473_at	AT5G50810
246040_at	AT5G19370	250916_at	AT5G03630	246231_at	AT4G37080	250158_at	AT5G15190	246507_at	AT5G16120	248476_at	AT5G50890
246041_at	AT5G19290	250918_at	AT5G03610	246234_at	AT4G37280	250213_at	AT5G13820	246510_at	AT5G15410	248507_at	AT5G50420
246063_at	AT5G19340	250990_at	AT5G02290	246236_at	AT4G36470	250252_at	AT5G13750	246523_at	AT5G15850	248511_at	AT5G50375
246069_at	AT5G20220	250994_at	AT5G02490	246237_at	AT4G36390	250259_at	AT5G13800	246532_at	AT5G15870	248526_at	AT5G50740
246074_at	AT5G20130	251054_at	AT5G01540	246265_at	AT1G31860	250279_at	AT5G13200	246542_at	AT5G15020	248527_at	AT5G50740
246076_at	AT5G20280	251176_at	AT3G63380	246266_at	AT1G31817	250287_at	AT5G13330	246554_at	AT5G15450	248529_at	AT5G50000
246097_at	AT5G20270	251182_at	AT3G62600	246268_at	AT1G31800	250289_at	AT5G13190	246595_at	AT5G14780	248541_at	AT5G50180
246110_at	AT5G20140	251200_at	AT3G63010	246269_at	AT4G37110	250293_s_at	AT5G13370	246612_at	AT5G35320	248557_at	AT5G49980
246124_at	AT5G20060	251336_at	AT3G61190	246275_at	AT4G36540	250293_s_at	AT5G13360	246620_at	AT5G36220	248589_at	AT5G49510
246135_at	AT5G20885	251422_at	AT3G60540	246280_at	AT4G36660	250350_at	AT5G12010	246631_at	AT1G50740	248619_at	AT5G49630
246154_at	AT5G19940	251475_at	AT3G59660	246294_at	AT3G56910	250351_at	AT5G12030	246653_at	AT5G35200	248634_at	AT5G49030
246159_at	AT5G20935	251479_at	AT3G59700	246307_at	AT3G51800	250385_at	AT5G11520	246724_at	AT5G29000	248655_at	AT5G48760
246170_at	AT5G32450	251594_at	AT3G57630	246313_at	AT1G31920	250400_at	AT5G10740	246744_at	AT5G27760	248656_at	AT5G48460
246194_at	AT4G37000	251624_at	AT3G57280	246329_at	AT3G43610	250483_at	AT5G10300	246763_at	AT5G27150	248658_at	AT5G48600
246199_at	AT4G36530	251640_at	AT3G57450	246339_at	AT3G44890	250556_at	AT5G07920	246777_at	AT5G27420	248664_at	AT5G48580
246200_at	AT4G37240	251643_at	AT3G57550	246346_at	AT3G56810	250580_at	AT5G07440	246779_at	AT5G27520	248666_at	AT5G48630
246202_at	AT4G37040	251649_at	AT3G57330	246371_at	AT1G51940	250662_at	AT5G07010	246781_at	AT5G27350	248679_at	AT5G48830
246226_at	AT4G37200	251745_at	AT3G55980	246391_at	AT1G77350	250737_at	AT5G06370	246789_at	AT5G27600	248718_at	AT5G47770
246231_at	AT4G37080	251769_at	AT3G55950	246445_at	AT5G17630	250765_at	AT5G05930	246821_at	AT5G26920	248721_at	AT5G47780
246234_at	AT4G37280	251787_at	AT3G55410	246454_at	AT5G16710	250781_at	AT5G05410	246831_at	AT5G26340	248739_at	AT5G48030
246237_at	AT4G36390	251790_at	AT3G55470	246478_at	AT5G15980	250793_at	AT5G05600	246858_at	AT5G25930	248762_at	AT5G47455
246244_at	AT4G37250	251847_at	AT3G54640	246480_at	AT5G16070	250809_at	AT5G05140	246864_at	AT5G25900	248797_at	AT5G47210
246267_at	AT1G31812	251884_at	AT3G54150	246483_at	AT5G16000	250858_at	AT5G04760	246909_at	AT5G25770	248825_at	AT5G47030
246268_at	AT1G31800	251895_at	AT3G54420	246492_at	AT5G16140	250877_at	AT5G04040	246917_at	AT5G25280	248838_at	AT5G46800
246269_at	AT4G37110	251902_at	AT3G54110	246502_at	AT5G16240	250948_at	AT5G03490	246930_at	AT5G25220	248853_at	AT5G46570
246275_at	AT4G36540	251910_at	AT3G53810	246503_at	AT5G16130	251039_at	AT5G02020	246935_at	AT5G25350	248903_at	AT5G46290
246294_at	AT3G56910	251973_at	AT3G53180	246505_at	AT5G16250	251066_at	AT5G01880	246944_at	AT5G25450	248958_at	AT5G45590
246296_at	AT3G56750	251984_at	AT3G53260	246509_at	AT5G16715	251084_at	AT5G01520	246954_at	AT5G04830	248984_at	AT5G45140
246308_at	AT3G51820	252009_at	AT3G52800	246518_at	AT5G15770	251163_at	AT3G63310	246968_at	AT5G24870	249026_at	AT5G44785
246313_at	AT1G31920	252053_at	AT3G52400	246521_at	AT5G15810	251176_at	AT3G63380	246976_s_at	AT5G24810	249049_at	AT5G44340
246322_at	AT1G16680	252076_at	AT3G51660	246538_at	AT5G15520	251191_at	AT3G62590	246987_at	AT5G67300	249060_at	AT5G44560
246329_at	AT3G43610	252114_at	AT3G51450	246548_at	AT5G14910	251200_at	AT3G63010	246988_at	AT5G67340	249067_at	AT5G43960
246330_at	AT3G43600	252131_at	AT3G50930	246549_at	AT5G15050	251248_at	AT3G62150	247013_at	AT5G67480	249073_at	AT5G44020
246339_at	AT3G44890	252133_at	AT3G50900	246550_at	AT5G14920	251259_at	AT3G62260	247025_at	AT5G67030	249076_at	AT5G43970
246371_at	AT1G51940	252134_at	AT3G50910	246553_at	AT5G15440	251272_at	AT3G61890	247033_at	AT5G67250	249167_at	AT5G42860
246393_at	AT1G58150	252179_at	AT3G50760	246562_at	AT5G15580	251342_at	AT3G60690	247045_at	AT5G66930	249216_at	AT5G42240
246403_at	AT1G57590	252214_at	AT3G50260	246575_at	AT1G31660	251399_at	AT3G60590	247047_at	AT5G66650	249235_at	AT5G42100
246420_at	AT5G16870	252234_at	AT3G49780	246576_at	AT1G31650	251427_at	AT3G60130	247054_at	AT5G66730	249276_at	AT5G41880
246427_at	AT5G17400	252278_at	AT3G49530	246580_at	AT1G31770	251443_at	AT3G59940	247060_at	AT5G66760	249282_at	AT5G41760
246428_at	AT5G17410	252291_s_at	AT3G49120	246593_at	AT5G14790	251479_at	AT3G59700	247061_at	AT5G66780	249288_at	AT5G41050
246434_at	AT5G17520	252291_s_at	AT3G49110	246601_at	AT1G31710	251563_at	AT3G57880	247062_at	AT5G66810	249310_at	AT5G41520
246439_at	AT5G17600	252303_at	AT3G49210	246613_at	AT5G35360	251642_at	AT3G57520	247095_at	AT5G66400	249325_at	AT5G40850
246454_at	AT5G16710	252329_at	AT3G48760	246621_at	AT5G36230	251658_at	AT3G57020	247120_at	AT5G65990	249347_at	AT5G40830
246476_at	AT5G16730	252383_at	AT3G47780	246651_at	AT5G35170	251739_at	AT3G56170	247123_at	AT5G66050	249392_at	AT5G40150
246483_at	AT5G16000	252422_at	AT3G47550	246654_s_at	AT5G35220	251757_at	AT3G55640	247125_at	AT5G66070	249424_s_at	AT5G40080
246487_at	AT5G16030	252470_at	AT3G46930	246654_s_at	AT5G35210	251774_at	AT3G55840	247128_at	AT5G66110	249424_s_at	AT5G39800
246492_at	AT5G16140	252533_at	AT3G46110	246673_at	AT5G30510	251804_at	AT3G55430	247136_at	AT5G66170	249466_at	AT5G39740
246493_at	AT5G16180	252652_at	AT3G44720	246701_at	AT5G28020	251839_at	AT3G54950	247137_at	AT5G66210	249469_at	AT5G39320
246502_at	AT5G16240	252827_at	AT4G39950	246745_at	AT5G27770	251882_at	AT3G54140	247149_at	AT5G65660	249608_at	AT5G37310
246509_at	AT5G16715	252908_at	AT4G39670	246746_at	AT5G27820	251975_at	AT3G53230	247175_at	AT5G65280	249641_at	AT5G36950
246510_at	AT5G15410	252939_at	AT4G39230	246758_at	AT5G27850	252009_at	AT3G52800	247176_at	AT5G65110	249659_s_at	AT5G36710
246516_at	AT5G15740	252940_at	AT4G39270	246765_at	AT5G27330	252102_at	AT3G50970	247177_at	AT5G65300	249659_s_at	AT5G36800
246518_at	AT5G15770	252993_at	AT4G38540	246768_at	AT5G27400	252117_at	AT3G51430	247186_at	AT5G65470	249693_at	AT5G35750
246522_at	AT5G15830	253063_at	AT4G37640	246772_at	AT5G27490	252120_at	AT3G51130	247193_at	AT5G65380	249700_at	AT5G35530
246547_at	AT5G14970	253147_at	AT4G35600	246792_at	AT5G27290	252131_at	AT3G50930	247208_at	AT5G64870	249710_at	AT5G35630
246548_at	AT5G14910	253173_at	AT4G35110	246800_at	AT5G26780	252134_at	AT3G50910	247264_at	AT5G64530	249778_at	AT5G24165
246549_at	AT5G15050	253203_at	AT4G34710	246801_at	AT5G26830	252278_at	AT3G49530	247279_at	AT5G64310	249818_at	AT5G23860
246553_at	AT5G15440	253257_at	AT4G34390	246807_at	AT5G27100	252291_s_at	AT3G49120	247280_at	AT5G64260	249826_at	AT5G23310
246576_at	AT1G31650	253273_at	AT4G34180	246847_at	AT5G26820	252291_s_at	AT3G49110	247283_at	AT5G64250	249828_at	AT5G23250
246613_at	AT5G35360	253274_at	AT4G34200	246849_at	AT5G26850	252315_at	AT3G48690	247285_at	AT5G64400	249830_at	AT5G23300
246621_at	AT5G36230	253277_at	AT4G34230	246852_at	AT5G26880	252338_at	AT3G48890	247287_at	AT5G64230	249867_at	AT5G23020
246630_at	AT1G50730	253282_at	AT4G34120	246885_at	AT5G26230	252368_at	AT3G48520	247293_at	AT5G64510	249894_at	AT5G22580
246636_at	AT5G34850	253284_at	AT4G34150	246919_at	AT5G25460	252400_at	AT3G48020	247304_at	AT5G63850	249916_at	AT5G22880
246644_at	AT5G35100	253323_at	AT4G33920	246920_at	AT5G25090	252415_at	AT3G47340	247323_at	AT5G64170	249975_s_at	AT3G06320
246651_at	AT5G35170	253377_at	AT4G33300	246923_at	AT5G25100	252422_at	AT3G47550	247351_at	AT5G63790	249975_s_at	AT5G18790
246654_s_at	AT5G35220	253414_at	AT4G33050	246952_at	AT5G04820	252470_at	AT3G46930	247353_at	AT5G63620	250102_at	AT5G16590
246654_s_at	AT5G35210	253485_at	AT4G31800	246983_at	AT5G67200	252474_at	AT3G46620	247360_at	AT5G63450	250180_at	AT5G14450
246673_at	AT5G30510	253534_at	AT4G31500	246986_at	AT5G67280	252570_at	AT3G45300	247368_at	AT5G63330	250206_at	AT5G14040
246681_at	AT5G33280	253606_at	AT4G30530	246997_at	AT5G67390	252745_at	AT3G43230	247384_at	AT5G63370	250234_at	AT5G13420
246701_at	AT5G28020	253625_at	AT4G30600	247008_at	AT5G67560	252822_at	AT4G39955	247389_at	AT5G63490	250254_at	AT5G13710
246736_at	AT5G27560	253643_at	AT4G29780	247010_at	AT5G67510	252908_at	AT4G39670	247393_at	AT5G63130	250272_at	AT5G13000
246748_at	AT5G27730	253646_at	AT4G29810	247028_at	AT5G67100	252940_at	AT4G39270	247395_at	AT5G62910	250277_at	AT5G12940
246763_at	AT5G27150	253654_at	AT4G30060	247034_at	AT5G67260	252993_at	AT4G38540	247426_at	AT5G62570	250278_at	AT5G12860
246768_at	AT5G27400	253664_at	AT4G30210	247037_at	AT5G67070	253038_at	AT4G37790	247429_at	AT5G62620	250304_at	AT5G12110
246792_at	AT5G27290	253776_at	AT4G28390	247039_at	AT5G67270	253120_at	AT4G35790	247435_at	AT5G62480	250333_at	AT5G11690
246800_at	AT5G26780	253819_at	AT4G28350	247040_at	AT5G67150	253125_at	AT4G36040	247436_at	AT5G62530	250337_at	AT5G11790
246818_at	AT5G27270	253898_s_at	AT5G54810	247042_at	AT5G67220	253140_at	AT4G35480	247438_at	AT5G62460	250366_at	AT5G11420
246820_at	AT5G26910	253898_s_at	AT4G27070	247049_at	AT5G66440	253161_at	AT4G35770	247452_at	AT5G62430	250368_at	AT5G11280
246829_at	AT5G26570	253950_at	AT4G26910	247056_at	AT5G66750	253203_at	AT4G34710	247455_at	AT5G62470	250434_at	AT5G10390
246843_at	AT5G26740	253954_at	AT4G26970	247069_at	AT5G66920	253268_s_at	AT4G34131	247461_at	AT5G62100	250444_at	AT5G10560
246847_at	AT5G26820	254040_at	AT4G25900	247074_at	AT5G66590	253268_s_at	AT4G34135	247487_at	AT5G62150	250462_at	AT5G10020
246856_at	AT5G26210	254063_at	AT4G25390	247075_at	AT5G66410	253273_at	AT4G34180	247488_at	AT5G61820	250471_at	AT5G10170
246860_at	AT5G25840	254077_at	AT4G25640	247076_at	AT5G66510	253277_at	AT4G34230	247493_at	AT5G61900	250484_at	AT5G10240
246901_at	AT5G25630	254082_at	AT4G25720	247087_at	AT5G66330	253323_at	AT4G33920	247498_at	AT5G61810	250490_at	AT5G09760
246908_at	AT5G25610	254083_at	AT4G24920	247098_at	AT5G66470	253324_at	AT4G33940	247506_at	AT5G61960	250512_at	AT5G09995
246911_at	AT5G25810	254103_at	AT4G25030	247101_at	AT5G66530	253343_at	AT4G33540	247509_at	AT5G62020	250517_at	AT5G08260
246917_at	AT5G25280	254158_at	AT4G24380	247111_at	AT5G65880	253373_at	AT4G33150	247514_at	AT5G61640	250533_at	AT5G08640
246919_at	AT5G25460	254231_at	AT4G23810	247151_at	AT5G65640	253453_at	AT4G31860	247532_at	AT5G61560	250540_at	AT5G08580
246926_at	AT5G25240	254241_at	AT4G23190	247153_at	AT5G65700	253625_at	AT4G30600	247543_at	AT5G61600	250545_at	AT5G08160
246952_at	AT5G04820	254289_at	AT4G22980	247161_at	AT5G65810	253630_at	AT4G30490	247545_at	AT5G61530	250562_at	AT5G08040
246958_at	AT5G24690	254291_at	AT4G23010	247163_at	AT5G65685	253637_at	AT4G30390	247571_at	AT5G61210	250582_at	AT5G07580
246962_s_at	AT5G24800	254318_at	AT4G22530	247168_at	AT5G65860	253647_at	AT4G29950	247585_at	AT5G60680	250584_at	AT5G07590
246977_at	AT5G24930	254321_at	AT4G22590	247182_at	AT5G65410	253664_at	AT4G30210	247610_at	AT5G60630	250586_at	AT5G07630
246985_at	AT5G67290	254387_at	AT4G21850	247183_at	AT5G65440	253666_at	AT4G30270	247650_at	AT5G59960	250734_at	AT5G06270
246986_at	AT5G67280	254408_at	AT4G21390	247192_at	AT5G65360	253722_at	AT4G29190	247653_at	AT5G59950	250751_at	AT5G05890
246990_at	AT5G67360	254432_at	AT4G20830	247194_at	AT5G65480	253776_at	AT4G28390	247655_at	AT5G59820	250761_at	AT5G06050
246997_at	AT5G67390	254447_at	AT4G20860	247218_at	AT5G65010	253779_at	AT4G28490	247677_at	AT5G59420	250827_at	AT5G05170
247008_at	AT5G67560	254453_at	AT4G21120	247235_at	AT5G64580	253812_at	AT4G28240	247679_at	AT5G59540	250832_at	AT5G04950
247034_at	AT5G67260	254605_at	AT4G18950	247247_at	AT5G64650	253819_at	AT4G28350	247691_at	AT5G59720	250843_at	AT5G04430
247037_at	AT5G67070	254660_at	AT4G18250	247249_at	AT5G64670	253829_at	AT4G28040	247706_at	AT5G59480	250848_at	AT5G04510
247043_at	AT5G66880	254673_at	AT4G18430	247258_at	AT5G64816	253841_at	AT4G27830	247708_at	AT5G59550	250892_at	AT5G03760
247069_at	AT5G66920	254723_at	AT4G13510	247261_at	AT5G64460	253872_at	AT4G27410	247722_at	AT5G59150	250898_at	AT5G03300
247073_at	AT5G66570	254723_at	AT4G13505	247267_at	AT5G64140	253898_s_at	AT5G54810	247723_at	AT5G59220	250968_at	AT5G02890
247074_at	AT5G66590	254784_at	AT4G12720	247273_at	AT5G64340	253898_s_at	AT4G27070	247726_at	AT5G59430	250969_at	AT5G02740
247079_at	AT5G66055	254847_at	AT4G11850	247278_at	AT5G64380	253915_at	AT4G27280	247727_at	AT5G59490	251007_at	AT5G02610
247087_at	AT5G66330	254857_at	AT4G12120	247281_at	AT5G64350	253992_at	AT4G26060	247734_at	AT5G59400	251029_at	AT5G02050
247100_at	AT5G66520	254858_at	AT4G12070	247289_at	AT5G64290	253994_at	AT4G26080	247793_at	AT5G58650	251067_at	AT5G01910
247101_at	AT5G66530	254926_at	AT4G11280	247303_at	AT5G63890	254063_at	AT4G25390	247794_at	AT5G58670	251083_at	AT5G01590
247102_at	AT5G66550	254952_at	AT4G10955	247316_at	AT5G64030	254157_at	AT4G24220	247811_at	AT5G58430	251154_at	AT3G63110
247107_at	AT5G66040	254952_at	AT4G10960	247330_at	AT5G63510	254167_at	AT4G24400	247813_at	AT5G58330	251174_at	AT3G63200
247110_at	AT5G65830	255039_at	AT4G09570	247347_at	AT5G63780	254241_at	AT4G23190	247819_at	AT5G58350	251185_at	AT3G62870
247120_at	AT5G65990	255110_at	AT4G08770	247362_at	AT5G63140	254269_at	AT4G23050	247820_at	AT5G58380	251241_s_at	AT3G62460
247131_at	AT5G66190	255116_at	AT4G08850	247376_at	AT5G63310	254276_at	AT4G22820	247835_at	AT5G57910	251241_s_at	AT3G62530
247139_at	AT5G66090	255259_at	AT4G05020	247377_at	AT5G63180	254299_at	AT4G22920	247840_at	AT5G58020	251244_at	AT3G62060
247153_at	AT5G65700	255462_at	AT4G02940	247383_at	AT5G63410	254318_at	AT4G22530	247847_at	AT5G58110	251261_at	AT3G62110
247156_at	AT5G65760	255479_at	AT4G02380	247386_at	AT5G63420	254346_at	AT4G21980	247848_at	AT5G58120	251264_at	AT3G62120
247158_at	AT5G65780	255543_at	AT4G01870	247400_at	AT5G62840	254393_at	AT4G21580	247863_at	AT5G57900	251269_at	AT3G62360
247162_at	AT5G65730	255595_at	AT4G01700	247404_at	AT5G62890	254432_at	AT4G20830	247918_at	AT5G57610	251278_at	AT3G61780
247163_at	AT5G65685	255596_at	AT4G01720	247406_at	AT5G62920	254453_at	AT4G21120	247921_at	AT5G57660	251287_at	AT3G61820
247166_at	AT5G65840	255599_at	AT4G01010	247409_at	AT5G62980	254543_at	AT4G19810	247925_at	AT5G57560	251308_at	AT3G61130
247183_at	AT5G65440	255753_at	AT1G18570	247417_at	AT5G63040	254547_at	AT4G19860	247931_at	AT5G57040	251331_s_at	AT3G61650
247186_at	AT5G65470	255844_at	AT2G33580	247425_at	AT5G62550	254592_at	AT4G18880	247933_at	AT5G56980	251331_s_at	AT5G05620
247194_at	AT5G65480	255872_at	AT2G30360	247441_at	AT5G62710	254651_at	AT4G18160	247954_at	AT5G56870	251341_at	AT3G60770
247201_at	AT5G65220	255904_at	AT1G17860	247443_at	AT5G62720	254681_at	AT4G18140	247957_at	AT5G57050	251368_at	AT3G61380
247216_at	AT5G64860	255923_at	AT1G22180	247450_at	AT5G62350	254691_at	AT4G17840	247979_at	AT5G56750	251376_at	AT3G60630
247218_at	AT5G65010	256013_at	AT1G19270	247453_at	AT5G62440	254857_at	AT4G12120	247983_at	AT5G56630	251395_at	AT2G45470
247246_at	AT5G64620	256017_at	AT1G19180	247463_at	AT5G62210	254861_at	AT4G12040	247997_at	AT5G56180	251413_at	AT3G60320
247251_at	AT5G64740	256050_at	AT1G07000	247477_at	AT5G62340	254874_at	AT4G11570	248000_at	AT5G56190	251446_at	AT3G59840
247258_at	AT5G64816	256129_at	AT1G18210	247482_at	AT5G62410	254920_at	AT4G11220	248002_at	AT5G56180	251483_at	AT3G59650
247261_at	AT5G64460	256169_at	AT1G51800	247497_at	AT5G61770	254924_at	AT4G11330	248005_at	AT5G56240	251487_at	AT3G59760
247273_at	AT5G64340	256183_at	AT1G51660	247527_at	AT5G61480	254926_at	AT4G11280	248014_at	AT5G56340	251524_at	AT3G58990
247278_at	AT5G64380	256186_at	AT1G51680	247549_at	AT5G61420	254952_at	AT4G10955	248029_at	AT5G55700	251536_at	AT3G58610
247284_at	AT5G64410	256328_at	AT3G02360	247563_at	AT5G61130	254952_at	AT4G10960	248040_at	AT5G55970	251552_at	AT3G58700
247286_at	AT5G64280	256366_at	AT1G66880	247566_at	AT5G61170	254990_at	AT4G10610	248106_at	AT5G55100	251599_at	AT3G57610
247288_at	AT5G64330	256433_at	AT3G10985	247572_at	AT5G61220	255095_at	AT4G08500	248109_at	AT5G55310	251628_at	AT3G57290
247289_at	AT5G64290	256522_at	AT1G66160	247575_at	AT5G61030	255250_at	AT4G05100	248115_at	AT5G54870	251638_at	AT3G57490
247307_at	AT5G63860	256576_at	AT3G28210	247584_at	AT5G60670	255257_at	AT4G05050	248124_at	AT5G54730	251688_at	AT3G56480
247320_at	AT5G64040	256583_at	AT3G28850	247589_at	AT5G60690	255259_at	AT4G05020	248132_at	AT5G54840	251737_at	AT3G56340
247347_at	AT5G63780	256627_at	AT3G19970	247600_at	AT5G60890	255280_at	AT4G04960	248134_at	AT5G54860	251788_at	AT3G55420
247348_at	AT5G63810	256633_at	AT3G28340	247603_at	AT5G60930	255430_at	AT4G03320	248146_at	AT5G54940	251801_at	AT3G55440
247356_at	AT5G63800	256756_at	AT3G25610	247606_at	AT5G61000	255479_at	AT4G02380	248160_at	AT5G54470	251827_at	AT3G55120
247357_at	AT5G63710	256763_at	AT3G16860	247608_at	AT5G60990	255521_at	AT4G02280	248162_at	AT5G54500	251830_at	AT3G55010
247361_at	AT5G63480	256793_at	AT3G22160	247609_at	AT5G60940	255543_at	AT4G01870	248163_at	AT5G54510	251834_at	AT3G55170
247388_s_at	AT5G63470	256799_at	AT3G18560	247638_at	AT5G60490	255599_at	AT4G01010	248164_at	AT5G54490	251846_at	AT3G54560
247388_s_at	AT3G48590	256911_at	AT3G24090	247651_at	AT5G59870	255723_at	AT3G29575	248193_at	AT5G54080	251852_at	AT3G54750
247390_at	AT5G63520	256922_at	AT3G19010	247654_at	AT5G59850	255733_at	AT1G25400	248199_at	AT5G54170	251864_at	AT3G54920
247400_at	AT5G62840	256981_at	AT3G13380	247671_at	AT5G60210	255742_at	AT1G25560	248205_at	AT5G54300	251899_at	AT3G54400
247401_at	AT5G62790	257022_at	AT3G19580	247692_s_at	AT5G59970	255753_at	AT1G18570	248207_at	AT5G53970	251920_at	AT3G53900
247404_at	AT5G62890	257053_at	AT3G15210	247692_s_at	AT5G59690	255872_at	AT2G30360	248230_at	AT5G53830	251921_at	AT3G53890
247405_at	AT5G62880	257088_at	AT3G20510	247694_at	AT5G59750	255923_at	AT1G22180	248236_at	AT5G53870	251938_at	AT3G53430
247406_at	AT5G62920	257206_at	AT3G16530	247702_at	AT5G59500	255994_at	AT1G29760	248243_at	AT5G53590	251982_at	AT3G53190
247415_at	AT5G63060	257216_at	AT3G14990	247743_at	AT5G59010	256017_at	AT1G19180	248250_at	AT5G53130	251993_at	AT3G52960
247422_at	AT5G62810	257466_at	AT1G62840	247744_at	AT5G59020	256022_at	AT1G58360	248251_at	AT5G53220	251995_at	AT3G52940
247443_at	AT5G62720	257466_at	AT1G62850	247760_at	AT5G59130	256061_at	AT1G07040	248258_at	AT5G53400	251997_at	AT3G53020
247447_at	AT5G62730	257536_at	AT3G02800	247768_at	AT5G58900	256147_at	AT1G55080	248311_at	AT5G52570	252055_at	AT3G52580
247450_at	AT5G62350	257644_at	AT3G25780	247770_at	AT5G58930	256243_at	AT3G12500	248313_at	AT5G52590	252124_at	AT3G51010
247461_at	AT5G62100	257700_at	AT3G12740	247791_at	AT5G58710	256245_at	AT3G12580	248322_at	AT5G52760	252158_at	AT3G50530
247474_at	AT5G62280	257708_at	AT3G13330	247801_at	AT5G58560	256294_at	AT1G69450	248327_at	AT5G52750	252178_at	AT3G50750
247486_at	AT5G62140	257719_at	AT3G18440	247814_at	AT5G58310	256300_at	AT1G69490	248328_at	AT5G52660	252231_at	AT3G49720
247522_at	AT5G61340	257784_at	AT3G26980	247816_at	AT5G58260	256310_at	AT1G30360	248332_at	AT5G52640	252235_at	AT3G49910
247523_at	AT5G61410	257785_at	AT3G26980	247826_at	AT5G58480	256324_at	AT1G66760	248335_at	AT5G52450	252245_at	AT3G49710
247540_at	AT5G61590	257805_at	AT3G18830	247842_at	AT5G58030	256328_at	AT3G02360	248337_at	AT5G52310	252261_at	AT3G49500
247544_at	AT5G61670	257919_at	AT3G23250	247845_at	AT5G58090	256433_at	AT3G10985	248351_at	AT5G52200	252272_at	AT3G49670
247549_at	AT5G61420	257951_at	AT3G21700	247850_at	AT5G58150	256451_s_at	AT1G75170	248375_at	AT5G51710	252274_at	AT3G49680
247552_at	AT5G60920	257978_at	AT3G20860	247850_at	AT5G58140	256627_at	AT3G19970	248388_at	AT5G51980	252277_at	AT3G49470
247563_at	AT5G61130	258002_at	AT3G28930	247862_at	AT5G58250	256765_at	AT3G22200	248392_at	AT5G52050	252294_at	AT3G49010
247601_at	AT5G60850	258037_at	AT3G21230	247880_at	AT5G57780	256793_at	AT3G22160	248424_at	AT5G51690	252296_at	AT3G48970
247637_at	AT5G60600	258047_at	AT3G21240	247881_at	AT5G57700	257022_at	AT3G19580	248424_at	AT5G51680	252343_at	AT3G48610
247638_at	AT5G60490	258140_at	AT3G24503	247889_at	AT5G57930	257038_at	AT3G19260	248426_at	AT5G51740	252413_at	AT3G47370
247689_at	AT5G59770	258201_at	AT3G13910	247900_at	AT5G57290	257053_at	AT3G15210	248432_at	AT5G51390	252442_at	AT3G46940
247694_at	AT5G59750	258203_at	AT3G13950	247908_at	AT5G57440	257122_at	AT3G20250	248440_at	AT5G51260	252479_at	AT3G46560
247696_at	AT5G59780	258207_at	AT3G14050	247923_at	AT5G57490	257206_at	AT3G16530	248464_at	AT5G51160	252492_at	AT3G46740
247702_at	AT5G59500	258282_at	AT3G26910	247929_at	AT5G57330	257216_at	AT3G14990	248487_at	AT5G51070	252534_at	AT3G46130
247709_at	AT5G59250	258452_at	AT3G22370	247935_at	AT5G56940	257540_at	AT3G21520	248505_at	AT5G50360	252548_at	AT3G45850
247716_at	AT5G59350	258606_at	AT3G02840	247943_at	AT5G57170	257700_at	AT3G12740	248524_s_at	AT5G50670	252561_at	AT3G45980
247741_at	AT5G58960	258616_at	AT3G02880	247946_at	AT5G57180	257805_at	AT3G18830	248524_s_at	AT5G50570	252607_at	AT3G44990
247745_at	AT5G59030	258650_at	AT3G09830	247955_at	AT5G56950	257866_at	AT3G17770	248537_at	AT5G50100	252615_at	AT3G45230
247746_at	AT5G58970	258682_at	AT3G08720	247962_at	AT5G56580	257893_at	AT3G17000	248563_at	AT5G49690	252625_at	AT3G44750
247754_at	AT5G59080	258692_at	AT3G08640	247963_at	AT5G56590	258026_at	AT3G19290	248564_at	AT5G49700	252643_at	AT3G44590
247760_at	AT5G59130	258752_at	AT3G09520	247964_at	AT5G56600	258094_at	AT3G14690	248581_at	AT5G49900	252692_at	AT3G43960
247768_at	AT5G58900	258786_at	AT3G11820	247968_at	AT5G56670	258158_at	AT3G17790	248606_at	AT5G49450	252693_s_at	AT3G44010
247770_at	AT5G58930	258787_at	AT3G11840	247978_at	AT5G56710	258162_at	AT3G17810	248611_at	AT5G49520	252693_s_at	AT3G43980
247777_at	AT5G58740	258792_at	AT3G04640	247990_at	AT5G56360	258186_s_at	AT3G17850	248622_at	AT5G49360	252712_at	AT3G43800
247801_at	AT5G58560	258809_at	AT3G04070	248001_at	AT5G55990	258186_s_at	AT1G48490	248665_at	AT5G48655	252713_at	AT3G43810
247813_at	AT5G58330	258908_at	AT3G06350	248027_at	AT5G55630	258188_at	AT3G17800	248686_at	AT5G48540	252824_at	AT4G40030
247814_at	AT5G58310	258915_at	AT3G10640	248028_at	AT5G55620	258201_at	AT3G13910	248698_at	AT5G48380	252858_at	AT4G39770
247816_at	AT5G58260	258921_at	AT3G10500	248042_at	AT5G55960	258207_at	AT3G14050	248700_at	AT5G48400	252886_at	AT4G39350
247826_at	AT5G58480	258947_at	AT3G01830	248045_at	AT5G56030	258262_at	AT3G15770	248701_at	AT5G48410	252926_at	AT4G38920
247829_at	AT5G58520	258998_at	AT3G01820	248046_at	AT5G56040	258275_at	AT3G15760	248713_at	AT5G48180	252932_at	AT4G39080
247845_at	AT5G58090	259018_at	AT3G07390	248057_at	AT5G55520	258282_at	AT3G26910	248744_at	AT5G48250	252934_at	AT4G39120
247853_at	AT5G58140	259033_at	AT3G09410	248068_at	AT5G55610	258395_at	AT3G15500	248749_at	AT5G47880	252941_at	AT4G39280
247862_at	AT5G58250	259105_at	AT3G05500	248074_at	AT5G55730	258452_at	AT3G22370	248756_at	AT5G47560	252942_at	AT4G39300
247880_at	AT5G57780	259198_at	AT3G03610	248075_at	AT5G55740	258501_at	AT3G06780	248759_at	AT5G47610	252954_at	AT4G38660
247881_at	AT5G57700	259213_at	AT3G09010	248085_at	AT5G55480	258507_at	AT3G06500	248764_at	AT5G47640	252968_at	AT4G38890
247882_at	AT5G57785	259297_at	AT3G05360	248093_at	AT5G55210	258555_at	AT3G06860	248765_at	AT5G47650	252998_at	AT4G38510
247889_at	AT5G57930	259312_at	AT3G05200	248094_at	AT5G55220	258682_at	AT3G08720	248769_at	AT5G47730	253005_at	AT4G38100
247899_at	AT5G57345	259410_at	AT1G13340	248095_at	AT5G55230	258683_at	AT3G08760	248786_at	AT5G47410	253058_at	AT4G37660
247908_at	AT5G57440	259440_at	AT1G01550	248105_at	AT5G55280	258759_at	AT3G10800	248794_at	AT5G47220	253078_at	AT4G36180
247931_at	AT5G57040	259443_at	AT1G02360	248139_at	AT5G54970	258791_at	AT3G04720	248796_at	AT5G47180	253083_at	AT4G36250
247936_at	AT5G57030	259445_at	AT1G02400	248147_at	AT5G54900	258792_at	AT3G04640	248799_at	AT5G47230	253107_at	AT4G35880
247943_at	AT5G57170	259479_at	AT1G19020	248174_at	AT5G54600	258809_at	AT3G04070	248801_at	AT5G47370	253109_at	AT4G35920
247944_at	AT5G57100	259518_at	AT1G20510	248179_at	AT5G54380	258815_at	AT3G04000	248817_at	AT5G47020	253118_at	AT4G35950
247946_at	AT5G57180	259626_at	AT1G42990	248186_at	AT5G53880	258880_at	AT3G06420	248818_at	AT5G47040	253216_at	AT4G34960
247963_at	AT5G56590	259749_at	AT1G71100	248191_at	AT5G54130	258921_at	AT3G10500	248820_at	AT5G47060	253221_at	AT4G34870
247964_at	AT5G56600	259841_at	AT1G52200	248201_at	AT5G54180	258939_at	AT3G10020	248821_at	AT5G47070	253230_at	AT4G34700
247992_at	AT5G56520	259852_at	AT1G72280	248235_at	AT5G53860	258975_at	AT3G01970	248833_at	AT5G47120	253233_at	AT4G34290
248026_at	AT5G55710	259879_at	AT1G76650	248238_at	AT5G53900	259008_at	AT3G09390	248868_at	AT5G46780	253251_at	AT4G34730
248027_at	AT5G55630	260005_at	AT1G67920	248261_at	AT5G53280	259015_at	AT3G07350	248870_at	AT5G46710	253255_at	AT4G34760
248028_at	AT5G55620	260046_at	AT1G73800	248283_at	AT5G52920	259057_at	AT3G03310	248879_at	AT5G46180	253274_at	AT4G34200
248034_at	AT5G55910	260051_at	AT1G78210	248285_at	AT5G52960	259058_at	AT3G03470	248896_at	AT5G46350	253308_at	AT4G33680
248046_at	AT5G56040	260239_at	AT1G74360	248287_at	AT5G52970	259068_at	AT3G07560	248901_at	AT5G46410	253334_at	AT4G33360
248050_at	AT5G56100	260243_at	AT1G63720	248307_at	AT5G52850	259129_at	AT3G02150	248967_at	AT5G45350	253340_s_at	AT4G33270
248074_at	AT5G55730	260345_at	AT1G69270	248329_at	AT5G52780	259178_at	AT3G01650	248969_at	AT5G45310	253340_s_at	AT4G33260
248075_at	AT5G55740	260362_at	AT1G70530	248331_at	AT5G52650	259226_at	AT3G07700	248975_at	AT5G45040	253403_at	AT4G32830
248093_at	AT5G55210	260386_at	AT1G74010	248338_at	AT5G52440	259230_at	AT3G07780	248983_at	AT5G45130	253424_at	AT4G32330
248095_at	AT5G55230	260387_at	AT1G74100	248339_at	AT5G52520	259312_at	AT3G05200	248994_at	AT5G45250	253438_at	AT4G32520
248103_at	AT5G55160	260399_at	AT1G72520	248340_at	AT5G52180	259440_at	AT1G01550	249024_at	AT5G44860	253445_at	AT4G32605
248105_at	AT5G55280	260405_at	AT1G69930	248378_at	AT5G51840	259445_at	AT1G02400	249032_at	AT5G44910	253480_at	AT4G31840
248128_at	AT5G54770	260429_at	AT1G72450	248380_at	AT5G51820	259479_at	AT1G19020	249064_at	AT5G44250	253486_at	AT4G31600
248140_at	AT5G54980	260477_at	AT1G11050	248385_at	AT5G51910	259500_at	AT1G15740	249079_at	AT5G43930	253487_at	AT4G31700
248151_at	AT5G54270	260560_at	AT2G43590	248387_at	AT5G51960	259598_at	AT1G27980	249081_at	AT5G44090	253492_at	AT4G31810
248174_at	AT5G54600	260602_at	AT1G55920	248399_at	AT5G52010	259618_at	AT1G48000	249100_at	AT5G43560	253549_at	AT4G30930
248177_at	AT5G54630	260648_at	AT1G08050	248402_at	AT5G52100	259626_at	AT1G42990	249101_at	AT5G43580	253558_at	AT4G31120
248179_at	AT5G54380	260656_at	AT1G19380	248409_at	AT5G51545	259705_at	AT1G77450	249125_at	AT5G43450	253579_at	AT4G30610
248181_at	AT5G54290	260665_at	AT1G19360	248419_at	AT5G51550	259856_at	AT1G68440	249148_at	AT5G43260	253598_at	AT4G30800
248187_at	AT5G53940	260804_at	AT1G78410	248420_at	AT5G51560	259911_at	AT1G72680	249171_at	AT5G42940	253622_at	AT4G30560
248224_at	AT5G53490	260880_at	AT1G21380	248427_at	AT5G51750	259977_at	AT1G76590	249174_at	AT5G42900	253650_at	AT4G30020
248235_at	AT5G53860	260943_at	AT1G45145	248443_at	AT5G51310	259982_at	AT1G76410	249197_at	AT5G42380	253657_at	AT4G30110
248238_at	AT5G53900	261005_at	AT1G26420	248473_at	AT5G50810	260005_at	AT1G67920	249204_at	AT5G42570	253692_at	AT4G29720
248242_at	AT5G53580	261021_at	AT1G26380	248491_at	AT5G51010	260042_at	AT1G68820	249217_at	AT5G42300	253696_at	AT4G29740
248273_at	AT5G53500	261023_at	AT1G12200	248493_at	AT5G51100	260047_at	AT1G73740	249237_at	AT5G42050	253698_at	AT4G29680
248283_at	AT5G52920	261027_at	AT1G01340	248507_at	AT5G50420	260101_at	AT1G73260	249244_at	AT5G42270	253728_at	AT4G29410
248285_at	AT5G52960	261033_at	AT1G17380	248511_at	AT5G50375	260203_at	AT1G52890	249246_at	AT5G42290	253729_at	AT4G29360
248287_at	AT5G52970	261050_at	AT1G01260	248526_at	AT5G50740	260243_at	AT1G63720	249255_at	AT5G41610	253749_at	AT4G29080
248291_at	AT5G53020	261161_at	AT1G34420	248527_at	AT5G50740	260264_at	AT1G68500	249255_at	AT5G41612	253815_at	AT4G28250
248303_at	AT5G53170	261193_at	AT1G32920	248529_at	AT5G50000	260287_at	AT1G80440	249264_s_at	AT5G41750	253855_at	AT4G28050
248329_at	AT5G52780	261216_at	AT1G33030	248541_at	AT5G50180	260345_at	AT1G69270	249264_s_at	AT5G41740	253876_at	AT4G27430
248336_at	AT5G52420	261240_at	AT1G32940	248557_at	AT5G49980	260352_at	AT1G69295	249283_at	AT5G41800	253891_at	AT4G27720
248338_at	AT5G52440	261242_at	AT1G32960	248566_s_at	AT5G49740	260357_at	AT1G69260	249306_at	AT5G41400	253909_at	AT4G27270
248340_at	AT5G52180	261269_at	AT1G26690	248566_s_at	AT5G49730	260386_at	AT1G74010	249308_at	AT5G41350	253920_at	AT4G27230
248348_at	AT5G52190	261378_at	AT1G18890	248576_at	AT5G49810	260391_at	AT1G74020	249337_at	AT5G41080	253947_at	AT4G26760
248380_at	AT5G51820	261394_at	AT1G79680	248582_at	AT5G49910	260429_at	AT1G72450	249339_at	AT5G41100	253952_at	AT4G26840
248385_at	AT5G51910	261413_at	AT1G07630	248589_at	AT5G49510	260551_at	AT2G43510	249372_at	AT5G40760	254004_at	AT4G26300
248398_at	AT5G51970	261450_s_at	AT1G21110	248597_at	AT5G49160	260556_at	AT2G43620	249377_at	AT5G40690	254029_at	AT4G25870
248399_at	AT5G52010	261450_s_at	AT1G21120	248614_at	AT5G49560	260568_at	AT2G43570	249393_at	AT5G40170	254049_at	AT4G25740
248402_at	AT5G52100	261506_at	AT1G71697	248619_at	AT5G49630	260581_at	AT2G47190	249415_at	AT5G39660	254078_at	AT4G25710
248409_at	AT5G51545	261526_at	AT1G14370	248624_at	AT5G48790	260602_at	AT1G55920	249417_at	AT5G39670	254080_at	AT4G25630
248419_at	AT5G51550	261648_at	AT1G27730	248634_at	AT5G49030	260705_at	AT1G32400	249442_at	AT5G39590	254119_at	AT4G24780
248420_at	AT5G51560	261651_at	AT1G27760	248655_at	AT5G48760	260746_at	AT1G78380	249467_at	AT5G39610	254125_at	AT4G24670
248446_at	AT5G51140	261748_at	AT1G76070	248656_at	AT5G48460	260813_at	AT1G43700	249481_at	AT5G38900	254134_at	AT4G24830
248449_at	AT5G51110	261892_at	AT1G80840	248658_at	AT5G48600	260833_at	AT1G06800	249483_at	AT5G38895	254141_at	AT4G24620
248459_at	AT5G51020	261899_at	AT1G80820	248663_at	AT5G48590	260875_at	AT1G21410	249489_at	AT5G39090	254218_at	AT4G23740
248467_at	AT5G50800	261933_at	AT1G22410	248664_at	AT5G48580	260876_at	AT1G21460	249494_at	AT5G39050	254233_at	AT4G23800
248480_at	AT5G50920	261938_at	AT1G22510	248666_at	AT5G48630	260900_s_at	AT1G21400	249527_at	AT5G38710	254239_at	AT4G23400
248491_at	AT5G51010	262082_s_at	AT1G56140	248678_at	AT5G48870	260900_s_at	AT5G34780	249550_at	AT5G38210	254267_at	AT4G22930
248493_at	AT5G51100	262082_s_at	AT1G56130	248679_at	AT5G48830	260915_at	AT1G02660	249558_at	AT5G38310	254340_at	AT4G22120
248507_at	AT5G50420	262082_s_at	AT1G56120	248687_at	AT5G48300	260943_at	AT1G45145	249575_at	AT5G37670	254341_at	AT4G22130
248511_at	AT5G50375	262085_at	AT1G56060	248696_at	AT5G48360	260983_at	AT1G53560	249606_at	AT5G37260	254363_at	AT4G22010
248527_at	AT5G50740	262119_s_at	AT1G02930	248704_at	AT5G48450	260986_at	AT1G53580	249610_at	AT5G37360	254379_at	AT4G21820
248529_at	AT5G50000	262119_s_at	AT1G02920	248705_at	AT5G48520	261026_at	AT1G01240	249618_at	AT5G37490	254386_at	AT4G21960
248541_at	AT5G50180	262237_at	AT1G48320	248718_at	AT5G47770	261107_at	AT1G63010	249626_at	AT5G37540	254456_at	AT4G21150
248547_at	AT5G50280	262289_at	AT1G70770	248721_at	AT5G47780	261192_at	AT1G32870	249652_at	AT5G37070	254466_at	AT4G20430
248552_at	AT5G50250	262360_at	AT1G73080	248739_at	AT5G48030	261193_at	AT1G32920	249688_at	AT5G36160	254505_at	AT4G19985
248557_at	AT5G49980	262383_at	AT1G72940	248747_at	AT5G47930	261240_at	AT1G32940	249701_at	AT5G35460	254515_at	AT4G20270
248566_s_at	AT5G49740	262571_at	AT1G15430	248748_at	AT5G47840	261506_at	AT1G71697	249719_at	AT5G35735	254578_at	AT4G19410
248566_s_at	AT5G49730	262671_at	AT1G76040	248753_at	AT5G47630	261564_at	AT1G01720	249746_at	AT5G24590	254649_at	AT4G18570
248573_at	AT5G49720	262762_at	AT1G10700	248762_at	AT5G47455	261618_at	AT1G33110	249754_at	AT5G24530	254656_at	AT4G18070
248575_at	AT5G49840	262772_at	AT1G13210	248797_at	AT5G47210	261648_at	AT1G27730	249767_at	AT5G24090	254686_at	AT4G13720
248591_at	AT5G49650	262801_at	AT1G21010	248802_at	AT5G47435	261651_at	AT1G27760	249769_at	AT5G24120	254687_at	AT4G13770
248600_at	AT5G49390	262899_at	AT1G59870	248825_at	AT5G47030	261674_at	AT1G18270	249800_at	AT5G23660	254701_at	AT4G18030
248608_at	AT5G49460	262930_at	AT1G65690	248828_at	AT5G47110	261709_at	AT1G32790	249806_at	AT5G23850	254705_at	AT4G17870
248613_at	AT5G49555	262933_at	AT1G65840	248838_at	AT5G46800	261756_at	AT1G08315	249831_at	AT5G23340	254709_at	AT4G17890
248624_at	AT5G48790	263182_at	AT1G05575	248841_at	AT5G46740	261892_at	AT1G80840	249860_at	AT5G22860	254721_at	AT4G13520
248634_at	AT5G49030	263221_at	AT1G30620	248853_at	AT5G46570	261899_at	AT1G80820	249862_at	AT5G22920	254742_at	AT4G13430
248640_at	AT5G48910	263222_at	AT1G30640	248854_at	AT5G46580	261957_at	AT1G64660	249869_at	AT5G23050	254763_at	AT4G13170
248656_at	AT5G48460	263379_at	AT2G40140	248861_at	AT5G46700	262047_at	AT1G80160	249896_at	AT5G22530	254789_at	AT4G12880
248663_at	AT5G48590	263419_at	AT2G17220	248878_at	AT5G46160	262118_at	AT1G02850	249910_at	AT5G22630	254810_at	AT4G12390
248666_at	AT5G48630	263472_at	AT2G31955	248891_at	AT5G46280	262119_s_at	AT1G02930	249928_at	AT5G22250	254831_at	AT4G12600
248679_at	AT5G48830	263478_at	AT2G31880	248903_at	AT5G46290	262119_s_at	AT1G02920	249936_at	AT5G22450	254862_at	AT4G12030
248680_at	AT5G48840	263539_at	AT2G24850	248906_at	AT5G46420	262229_at	AT1G68620	249941_at	AT5G22270	254914_at	AT4G11290
248688_at	AT5G48220	263583_at	AT2G17130	248912_at	AT5G45670	262237_at	AT1G48320	249942_at	AT5G22300	254980_at	AT4G10450
248690_at	AT5G48230	263749_at	AT2G21520	248914_at	AT5G45750	262381_at	AT1G72900	249944_at	AT5G22290	255104_at	AT4G08685
248718_at	AT5G47770	263783_at	AT2G46400	248920_at	AT5G45930	262482_at	AT1G17020	249983_at	AT5G18470	255224_at	AT4G05400
248721_at	AT5G47780	263804_at	AT2G40270	248941_s_at	AT5G45460	262503_at	AT1G21670	249987_at	AT5G18490	255236_at	AT4G05520
248748_at	AT5G47840	263807_at	AT2G04400	248941_s_at	AT5G45470	262571_at	AT1G15430	249988_at	AT5G18310	255265_at	AT4G05190
248759_at	AT5G47610	263845_at	AT2G37040	248943_s_at	AT5G45490	262607_at	AT1G13990	250008_at	AT5G18630	255302_at	AT4G04830
248764_at	AT5G47640	263935_at	AT2G35930	248943_s_at	AT5G45440	262626_at	AT1G06430	250013_at	AT5G18040	255332_at	AT4G04340
248783_at	AT5G47360	263948_at	AT2G35980	248950_at	AT5G45390	262635_at	AT1G06570	250014_at	AT5G17990	255433_at	AT4G03210
248795_at	AT5G47390	264000_at	AT2G22500	248958_at	AT5G45590	262782_at	AT1G13195	250028_at	AT5G18130	255447_at	AT4G02790
248798_at	AT5G47190	264299_s_at	AT1G78850	248961_at	AT5G45650	262803_at	AT1G21000	250032_at	AT5G18170	255450_at	AT4G02850
248801_at	AT5G47370	264299_s_at	AT1G78860	248962_at	AT5G45680	262916_at	AT1G59700	250033_at	AT5G18110	255455_at	AT4G02930
248802_at	AT5G47435	264351_at	AT1G03370	248963_at	AT5G45700	262930_at	AT1G65690	250053_at	AT5G17850	255465_at	AT4G02990
248812_at	AT5G47330	264400_at	AT1G61800	248984_at	AT5G45140	263015_at	AT1G23440	250054_at	AT5G17860	255482_at	AT4G02510
248817_at	AT5G47020	264467_at	AT1G10140	249002_at	AT5G44520	263118_at	AT1G03090	250062_at	AT5G17760	255559_at	AT4G02010
248818_at	AT5G47040	264592_at	AT2G17720	249007_at	AT5G44650	263157_at	AT1G54100	250077_at	AT5G16680	255597_at	AT4G01730
248828_at	AT5G47110	264619_at	AT2G17760	249008_at	AT5G44680	263182_at	AT1G05575	250098_at	AT5G17350	255631_at	AT4G00710
248838_at	AT5G46800	264645_at	AT1G08940	249025_at	AT5G44720	263221_at	AT1G30620	250099_at	AT5G17300	255638_at	AT4G00740
248839_at	AT5G46690	264663_at	AT1G09970	249026_at	AT5G44785	263222_at	AT1G30640	250114_s_at	AT5G16370	255657_at	AT4G00810
248853_at	AT5G46570	264717_at	AT1G70140	249037_at	AT5G44130	263228_at	AT1G30700	250114_s_at	AT5G16340	255691_at	AT4G00370
248878_at	AT5G46160	264746_at	AT1G62300	249049_at	AT5G44340	263243_at	AT2G31350	250141_at	AT5G14640	255706_at	AT4G00100
248886_at	AT5G46110	264756_at	AT1G61370	249059_at	AT5G44530	263265_at	AT2G38820	250149_at	AT5G14700	255760_at	AT1G16780
248899_at	AT5G46390	264757_at	AT1G61360	249060_at	AT5G44560	263320_at	AT2G47180	250158_at	AT5G15190	255773_at	AT1G18590
248903_at	AT5G46290	264866_at	AT1G24140	249067_at	AT5G43960	263374_at	AT2G20560	250177_at	AT5G14420	255776_at	AT1G18540
248906_at	AT5G46420	264929_at	AT1G60730	249073_at	AT5G44020	263472_at	AT2G31955	250211_at	AT5G13880	255778_at	AT1G18640
248920_at	AT5G45930	264951_at	AT1G76970	249076_at	AT5G43970	263475_at	AT2G31945	250213_at	AT5G13820	255779_at	AT1G18650
248923_at	AT5G45940	265008_at	AT1G61560	249080_at	AT5G43990	263490_at	AT2G42620	250217_at	AT5G14120	255791_at	AT2G33430
248950_at	AT5G45390	265061_at	AT1G61640	249092_at	AT5G43710	263517_at	AT2G21620	250249_at	AT5G13760	255822_at	AT2G40610
248961_at	AT5G45650	265184_at	AT1G23710	249109_at	AT5G43700	263570_at	AT2G27150	250252_at	AT5G13750	255874_at	AT2G40550
248962_at	AT5G45680	265221_s_at	AT2G02000	249118_at	AT5G43870	263598_at	AT2G01850	250259_at	AT5G13800	255977_at	AT1G34030
248969_at	AT5G45310	265221_s_at	AT2G02010	249120_at	AT5G43750	263807_at	AT2G04400	250260_at	AT5G13810	256002_at	AT1G29900
248975_at	AT5G45040	265276_at	AT2G28400	249129_at	AT5G43080	263811_at	AT2G04350	250273_at	AT5G13010	256029_at	AT1G34130
248986_at	AT5G45170	265306_at	AT2G20320	249138_at	AT5G43070	263827_at	AT2G40420	250279_at	AT5G13200	256062_at	AT1G07090
249002_at	AT5G44520	265359_at	AT2G16720	249161_at	AT5G42790	263866_at	AT2G36950	250287_at	AT5G13330	256065_at	AT1G07070
249006_at	AT5G44660	265446_at	AT2G37110	249162_at	AT5G42765	263870_at	AT2G22010	250289_at	AT5G13190	256070_at	AT1G13730
249007_at	AT5G44650	265450_at	AT2G46620	249167_at	AT5G42860	263931_at	AT2G36220	250292_at	AT5G13220	256106_at	AT1G16870
249008_at	AT5G44680	265461_at	AT2G46500	249184_at	AT5G43020	263956_at	AT2G35940	250293_s_at	AT5G13370	256112_at	AT1G16920
249026_at	AT5G44785	265479_at	AT2G15760	249189_at	AT5G42780	263963_at	AT2G36080	250293_s_at	AT5G13360	256125_at	AT1G18250
249035_at	AT5G44190	265499_at	AT2G15480	249190_at	AT5G42750	263986_at	AT2G42790	250296_at	AT5G12020	256144_at	AT1G48630
249037_at	AT5G44130	265661_at	AT2G24360	249193_at	AT5G42480	264000_at	AT2G22500	250310_at	AT5G12230	256151_at	AT1G55130
249047_at	AT5G44410	265670_s_at	AT2G32190	249210_at	AT5G42670	264005_at	AT2G22470	250320_at	AT5G12840	256228_at	AT1G56190
249066_at	AT5G43920	265670_s_at	AT2G32210	249216_at	AT5G42240	264246_at	AT1G60140	250335_at	AT5G11650	256237_at	AT3G12610
249073_at	AT5G44020	265725_at	AT2G32030	249224_at	AT5G42130	264279_s_at	AT1G78820	250350_at	AT5G12010	256241_at	AT3G12390
249075_at	AT5G44000	265853_at	AT2G42360	249235_at	AT5G42100	264279_s_at	AT1G78830	250351_at	AT5G12030	256253_at	AT3G11250
249109_at	AT5G43700	265868_at	AT2G01650	249247_at	AT5G42310	264289_at	AT1G61890	250385_at	AT5G11520	256275_at	AT3G12110
249115_at	AT5G43810	266010_at	AT2G37430	249266_at	AT5G41670	264338_at	AT1G70300	250400_at	AT5G10740	256482_at	AT1G31420
249120_at	AT5G43750	266017_at	AT2G18690	249276_at	AT5G41880	264415_at	AT1G43160	250408_at	AT5G10930	256508_at	AT1G75140
249134_at	AT5G43150	266037_at	AT2G05940	249282_at	AT5G41760	264447_at	AT1G27300	250409_at	AT5G10860	256516_at	AT1G66150
249144_at	AT5G43270	266071_at	AT2G18680	249288_at	AT5G41050	264467_at	AT1G10140	250415_at	AT5G11210	256528_at	AT1G66140
249162_at	AT5G42765	266097_at	AT2G37970	249310_at	AT5G41520	264524_at	AT1G10070	250435_at	AT5G10380	256543_at	AT1G42480
249190_at	AT5G42750	266167_at	AT2G38860	249324_at	AT5G40810	264580_at	AT1G05340	250467_at	AT5G10100	256626_at	AT3G20015
249216_at	AT5G42240	266231_at	AT2G02220	249325_at	AT5G40850	264619_at	AT2G17760	250483_at	AT5G10300	256673_at	AT3G52370
249224_at	AT5G42130	266267_at	AT2G29460	249331_at	AT5G40950	264645_at	AT1G08940	250556_at	AT5G07920	256675_at	AT3G52170
249228_at	AT5G42190	266271_at	AT2G29440	249335_at	AT5G41010	264652_at	AT1G08920	250575_at	AT5G08240	256722_at	AT2G34050
249230_at	AT5G42070	266360_at	AT2G32250	249340_at	AT5G41140	264663_at	AT1G09970	250580_at	AT5G07440	256774_at	AT3G13760
249231_at	AT5G42030	266368_at	AT2G41380	249344_at	AT5G40770	264671_at	AT1G09920	250615_at	AT5G07270	256865_at	AT3G23820
249234_at	AT5G42200	266371_at	AT2G41410	249347_at	AT5G40830	264701_at	AT1G70160	250624_at	AT5G07330	256905_at	AT3G23990
249235_at	AT5G42100	266452_at	AT2G43320	249354_at	AT5G40480	264746_at	AT1G62300	250644_at	AT5G06750	256918_s_at	AT3G18960
249242_at	AT5G42250	266464_at	AT2G47800	249392_at	AT5G40150	264772_at	AT1G22930	250648_at	AT5G06760	256918_s_at	AT4G01580
249244_at	AT5G42270	266536_at	AT2G16900	249424_s_at	AT5G40080	264774_at	AT1G22890	250662_at	AT5G07010	256960_at	AT3G13510
249247_at	AT5G42310	266553_at	AT2G46170	249424_s_at	AT5G39800	264777_at	AT1G08630	250665_at	AT5G06980	256962_at	AT3G13560
249256_at	AT5G41620	266581_at	AT2G46140	249425_at	AT5G39790	264779_at	AT1G08570	250666_at	AT5G07100	256978_at	AT3G21110
249265_at	AT5G41700	266746_s_at	AT2G02930	249433_at	AT5G39940	264957_at	AT1G77000	250676_at	AT5G06320	256983_at	AT3G13470
249282_at	AT5G41760	266746_s_at	AT4G02520	249466_at	AT5G39740	264968_at	AT1G67360	250723_at	AT5G06300	257020_at	AT3G19590
249288_at	AT5G41050	266752_at	AT2G47000	249469_at	AT5G39320	265023_at	AT1G24440	250737_at	AT5G06370	257021_at	AT3G19710
249299_at	AT5G41340	266799_at	AT2G22860	249472_at	AT5G39210	265070_at	AT1G55510	250738_at	AT5G05730	257044_at	AT3G19720
249304_at	AT5G41480	266800_at	AT2G22880	249482_at	AT5G38980	265077_at	AT1G55530	250745_at	AT5G05850	257072_at	AT3G14220
249325_at	AT5G40850	266834_s_at	AT2G05050	249510_at	AT5G38510	265111_at	AT1G62510	250750_at	AT5G05870	257104_at	AT3G25040
249327_at	AT5G40890	266834_s_at	AT3G27140	249514_at	AT5G38480	265118_at	AT1G62660	250765_at	AT5G05930	257125_at	AT3G20050
249331_at	AT5G40950	266834_s_at	AT4G08260	249519_at	AT5G38660	265119_at	AT1G62570	250781_at	AT5G05410	257137_at	AT3G28860
249347_at	AT5G40830	266834_s_at	AT2G30020	249528_at	AT5G38720	265184_at	AT1G23710	250793_at	AT5G05600	257149_at	AT3G27280
249392_at	AT5G40150	266835_at	AT2G29990	249554_at	AT5G38290	265188_at	AT1G23800	250803_at	AT5G04980	257150_at	AT3G27230
249425_at	AT5G39790	266983_at	AT2G39400	249608_at	AT5G37310	265194_at	AT1G05010	250809_at	AT5G05140	257193_at	AT3G13160
249472_at	AT5G39210	267028_at	AT2G38470	249659_s_at	AT5G36710	265207_at	AT2G36680	250811_at	AT5G05110	257203_at	AT3G23730
249473_at	AT5G39340	267064_at	AT2G41110	249659_s_at	AT5G36800	265266_at	AT2G42890	250818_at	AT5G04930	257204_at	AT3G23805
249493_at	AT5G39080	267300_at	AT2G30140	249691_at	AT5G36170	265276_at	AT2G28400	250819_at	AT5G05100	257290_at	AT3G15560
249510_at	AT5G38510	267357_at	AT2G40000	249693_at	AT5G35750	265306_at	AT2G20320	250829_at	AT5G04720	257297_at	AT3G28040
249519_at	AT5G38660	267470_at	AT2G30490	249700_at	AT5G35530	265359_at	AT2G16720	250833_at	AT5G04540	257516_at	AT1G69040
249524_at	AT5G38520	267496_at	AT2G30550	249710_at	AT5G35630	265385_at	AT2G20900	250849_at	AT5G04410	257599_at	AT3G24830
249542_at	AT5G38140	267623_at	AT2G39650	249712_at	AT5G35620	265446_at	AT2G37110	250858_at	AT5G04760	257600_at	AT3G24770
249554_at	AT5G38290	267624_at	AT2G39660	249718_at	AT5G35740	265481_at	AT2G15960	250860_at	AT5G04770	257673_at	AT3G20370
249563_at	AT5G38360			249727_at	AT5G35490	265499_at	AT2G15480	250877_at	AT5G04040	257674_at	AT3G20390
249579_at	AT5G37680			249751_at	AT5G24650	265615_at	AT2G25450	250899_at	AT5G03340	257755_at	AT3G18760
249610_at	AT5G37360			249778_at	AT5G24165	265680_at	AT2G32150	250900_at	AT5G03470	257792_at	AT3G27080
249619_at	AT5G37500			249785_at	AT5G24300	265796_at	AT2G35730	250938_at	AT5G03180	257809_at	AT3G27060
249640_at	AT5G36940			249788_at	AT5G24330	265810_at	AT2G18090	250948_at	AT5G03490	257867_at	AT3G17780
249658_s_at	AT5G36790			249795_at	AT5G23740	266037_at	AT2G05940	250955_at	AT5G03190	257906_at	AT3G25520
249658_s_at	AT5G36700			249809_at	AT5G23910	266072_at	AT2G18700	250956_at	AT5G03210	257907_at	AT3G25470
249690_at	AT5G36210			249818_at	AT5G23860	266097_at	AT2G37970	250990_at	AT5G02290	257911_at	AT3G25530
249691_at	AT5G36170			249826_at	AT5G23310	266106_at	AT2G45170	250994_at	AT5G02490	257938_at	AT3G19820
249693_at	AT5G35750			249828_at	AT5G23250	266167_at	AT2G38860	251023_at	AT5G02170	257983_at	AT3G20790
249694_at	AT5G35790			249830_at	AT5G23300	266170_at	AT2G39050	251028_at	AT5G02230	258006_at	AT3G19400
249710_at	AT5G35630			249832_at	AT5G23400	266181_at	AT2G02390	251039_at	AT5G02020	258023_at	AT3G19450
249727_at	AT5G35490			249836_at	AT5G23420	266259_at	AT2G27830	251060_at	AT5G01820	258040_at	AT3G21190
249742_at	AT5G24490			249866_at	AT5G23010	266267_at	AT2G29460	251066_at	AT5G01880	258067_at	AT3G25980
249750_at	AT5G24570			249867_at	AT5G23020	266292_at	AT2G29350	251084_at	AT5G01520	258086_at	AT3G25860
249762_at	AT5G24000			249894_at	AT5G22580	266328_at	AT2G01600	251094_at	AT5G01350	258155_at	AT3G18130
249778_at	AT5G24165			249900_at	AT5G22640	266351_at	AT2G01490	251096_at	AT5G01550	258208_at	AT3G13930
249785_at	AT5G24300			249901_at	AT5G22650	266368_at	AT2G41380	251109_at	AT5G01600	258217_at	AT3G18000
249797_at	AT5G23750			249916_at	AT5G22880	266452_at	AT2G43320	251132_at	AT5G01200	258218_at	AT3G18000
249807_at	AT5G23870			249945_at	AT5G22440	266480_at	AT2G31130	251137_at	AT5G01300	258222_at	AT3G15680
249810_at	AT5G23920			249948_at	AT5G19210	266555_at	AT2G46270	251145_at	AT3G63500	258284_at	AT3G16080
249818_at	AT5G23860			249964_at	AT5G19010	266695_at	AT2G19810	251163_at	AT3G63310	258296_at	AT3G23390
249834_at	AT5G23440			249975_s_at	AT3G06320	266746_s_at	AT2G02930	251181_at	AT3G62820	258324_at	AT3G22780
249847_at	AT5G23210			249975_s_at	AT5G18790	266746_s_at	AT4G02520	251187_at	AT3G62770	258365_s_at	AT5G11880
249862_at	AT5G22920			249993_at	AT5G18570	266747_at	AT2G02870	251191_at	AT3G62590	258365_s_at	AT3G14390
249864_at	AT5G22830			249997_at	AT5G18620	266816_at	AT2G44970	251200_at	AT3G63010	258369_at	AT3G14310
249866_at	AT5G23010			250006_at	AT5G18660	266835_at	AT2G29990	251203_at	AT3G63070	258393_at	AT3G15480
249875_at	AT5G23120			250041_at	AT5G18410	266901_at	AT2G34600	251225_at	AT3G62660	258403_at	AT3G15380
249876_at	AT5G23060			250058_at	AT5G17870	266983_at	AT2G39400	251227_at	AT3G62700	258410_at	AT3G16780
249899_at	AT5G22620			250061_at	AT5G17710	267028_at	AT2G38470	251245_at	AT3G62090	258412_at	AT3G17210
249900_at	AT5G22640			250075_at	AT5G17670	267035_at	AT2G38400	251248_at	AT3G62150	258454_at	AT3G22300
249904_at	AT5G22700			250080_at	AT5G16620	267052_at	AT2G38410	251253_at	AT3G62240	258466_at	AT3G06040
249925_at	AT5G19150			250102_at	AT5G16590	267080_at	AT2G41190	251259_at	AT3G62260	258470_at	AT3G06035
249927_at	AT5G19220			250109_at	AT5G15230	267134_at	AT2G23450	251272_at	AT3G61890	258471_at	AT3G06030
249929_at	AT5G22340			250110_at	AT5G15350	267140_at	AT2G38250	251282_at	AT3G61630	258480_at	AT3G02640
249964_at	AT5G19010			250125_at	AT5G16390	267181_at	AT2G37760	251300_at	AT3G61980	258485_at	AT3G02630
249978_at	AT5G18850			250128_at	AT5G16540	267246_at	AT2G30250	251306_at	AT3G61260	258494_at	AT3G02450
249994_at	AT5G18590			250146_at	AT5G14660	267293_at	AT2G23810	251321_at	AT3G61460	258505_at	AT3G06530
250001_at	AT5G18680			250167_at	AT5G15310	267300_at	AT2G30140	251336_at	AT3G61190	258521_at	AT3G06680
250002_at	AT5G18690			250178_at	AT5G14430	267357_at	AT2G40000	251342_at	AT3G60690	258528_at	AT3G06770
250005_at	AT5G18760			250180_at	AT5G14450	267461_at	AT2G33830	251399_at	AT3G60590	258532_at	AT3G06700
250006_at	AT5G18660			250189_at	AT5G14410	267477_at	AT2G02710	251400_at	AT3G60420	258534_at	AT3G06730
250016_at	AT5G18100			250192_at	AT5G14520	267496_at	AT2G30550	251406_at	AT3G60260	258538_at	AT3G06950
250017_at	AT5G18140			250203_at	AT5G13980	267550_at	AT2G32800	251427_at	AT3G60130	258549_at	AT3G06930
250031_at	AT5G18240			250209_at	AT5G14030	267559_at	AT2G45570	251428_at	AT3G60140	258554_at	AT3G06980
250058_at	AT5G17870			250212_at	AT5G13960	267607_s_at	AT2G26740	251443_at	AT3G59940	258569_at	AT3G04400
250061_at	AT5G17710			250220_at	AT5G14210	267607_s_at	AT2G26750	251459_at	AT3G60200	258623_at	AT3G02790
250074_at	AT5G17310			250222_at	AT5G14050			251479_at	AT3G59700	258633_at	AT3G07990
250075_at	AT5G17670			250228_at	AT5G13840			251492_at	AT3G59280	258658_at	AT3G09820
250076_at	AT5G16660			250234_at	AT5G13420			251494_at	AT3G59350	258681_at	AT3G08610
250079_at	AT5G16650			250254_at	AT5G13710			251497_at	AT3G59060	258684_at	AT3G08680
250080_at	AT5G16620			250256_at	AT5G13650			251507_at	AT3G59080	258709_at	AT3G09500
250095_at	AT5G17230			250261_at	AT5G13400			251563_at	AT3G57880	258710_s_at	AT4G08520
250102_at	AT5G16590			250265_at	AT5G12900			251603_at	AT3G57760	258710_s_at	AT3G09800
250109_at	AT5G15230			250268_s_at	AT5G12950			251636_at	AT3G57530	258712_s_at	AT3G09680
250110_at	AT5G15350			250268_s_at	AT5G12960			251642_at	AT3G57520	258712_s_at	AT5G02960
250125_at	AT5G16390			250272_at	AT5G13000			251643_at	AT3G57550	258736_at	AT3G05900
250128_at	AT5G16540			250277_at	AT5G12940			251644_at	AT3G57540	258750_at	AT3G05910
250131_at	AT5G16550			250278_at	AT5G12860			251658_at	AT3G57020	258755_at	AT3G11945
250133_at	AT5G16400			250284_at	AT5G13290			251659_at	AT3G57090	258799_at	AT3G04770
250137_at	AT5G15390			250304_at	AT5G12110			251705_at	AT3G56400	258816_at	AT3G03960
250151_at	AT5G14565			250315_at	AT5G12130			251722_at	AT3G56200	258837_at	AT3G07110
250151_at	AT5G14570			250326_at	AT5G12080			251729_at	AT3G56310	258838_at	AT3G07140
250167_at	AT5G15310			250333_at	AT5G11690			251739_at	AT3G56170	258851_at	AT3G03190
250170_at	AT5G14260			250337_at	AT5G11790			251745_at	AT3G55980	258859_at	AT3G02120
250175_at	AT5G14390			250353_at	AT5G11630			251757_at	AT3G55640	258860_at	AT3G02050
250180_at	AT5G14450			250366_at	AT5G11420			251770_at	AT3G55970	258867_at	AT3G03130
250181_at	AT5G14460			250368_at	AT5G11280			251774_at	AT3G55840	258877_at	AT3G03220
250189_at	AT5G14410			250371_at	AT5G11450			251775_s_at	AT2G39800	258900_at	AT3G05590
250190_at	AT5G14320			250383_at	AT5G11480			251775_s_at	AT3G55610	258920_at	AT3G10520
250203_at	AT5G13980			250394_at	AT5G10910			251786_at	AT3G55270	258927_at	AT3G10160
250217_at	AT5G14120			250403_at	AT5G10920			251804_at	AT3G55430	258977_s_at	AT3G02020
250220_at	AT5G14210			250413_at	AT5G11160			251824_at	AT3G55090	258977_s_at	AT5G14060
250232_at	AT5G13950			250421_at	AT5G11270			251839_at	AT3G54950	258995_at	AT3G01790
250243_at	AT5G13630			250429_at	AT5G10470			251859_at	AT3G54680	259013_at	AT3G07430
250245_at	AT5G13690			250433_at	AT5G10400			251882_at	AT3G54140	259014_at	AT3G07320
250254_at	AT5G13710			250434_at	AT5G10390			251884_at	AT3G54150	259023_at	AT3G07510
250255_at	AT5G13730			250437_at	AT5G10430			251893_at	AT3G54380	259034_at	AT3G09410
250256_at	AT5G13650			250444_at	AT5G10560			251895_at	AT3G54420	259096_at	AT3G04840
250257_at	AT5G13770			250461_at	AT5G10010			251901_at	AT3G54100	259098_at	AT3G04790
250262_at	AT5G13410			250462_at	AT5G10020			251904_at	AT3G54130	259112_at	AT3G05560
250265_at	AT5G12900			250471_at	AT5G10170			251910_at	AT3G53810	259131_at	AT3G02180
250268_s_at	AT5G12950			250484_at	AT5G10240			251916_at	AT3G53960	259181_at	AT3G01690
250268_s_at	AT5G12960			250490_at	AT5G09760			251925_at	AT3G54000	259237_at	AT3G11630
250272_at	AT5G13000			250495_at	AT5G09770			251927_at	AT3G53990	259279_at	AT3G01120
250278_at	AT5G12860			250503_at	AT5G09820			251930_at	AT3G53780	259290_at	AT3G11520
250281_at	AT5G13240			250505_at	AT5G09870			251937_at	AT3G53400	259300_at	AT3G05100
250284_at	AT5G13290			250512_at	AT5G09995			251946_at	AT3G53540	259361_at	AT1G13440
250285_at	AT5G13300			250517_at	AT5G08260			251971_at	AT3G53160	259523_at	AT1G12500
250304_at	AT5G12110			250529_at	AT5G08610			251973_at	AT3G53180	259538_at	AT1G12310
250305_at	AT5G12150			250533_at	AT5G08640			251975_at	AT3G53230	259678_at	AT1G77750
250315_at	AT5G12130			250540_at	AT5G08580			252009_at	AT3G52800	259680_at	AT1G77690
250317_at	AT5G12250			250545_at	AT5G08160			252037_at	AT3G51920	259683_at	AT1G63050
250333_at	AT5G11690			250546_at	AT5G08180			252060_at	AT3G52430	259710_at	AT1G77670
250336_at	AT5G11720			250549_at	AT5G07860			252067_at	AT3G51370	259736_at	AT1G64390
250337_at	AT5G11790			250560_at	AT5G08020			252073_at	AT3G51750	259771_at	AT1G29470
250340_at	AT5G11840			250562_at	AT5G08040			252075_at	AT3G51730	259786_at	AT1G29660
250366_at	AT5G11420			250563_at	AT5G08050			252099_at	AT3G51250	259804_at	AT1G72160
250371_at	AT5G11450			250582_at	AT5G07580			252102_at	AT3G50970	259842_at	AT1G73600
250382_at	AT5G11580			250584_at	AT5G07590			252114_at	AT3G51450	259883_at	AT1G76400
250383_at	AT5G11480			250586_at	AT5G07630			252117_at	AT3G51430	259920_at	AT1G72550
250394_at	AT5G10910			250633_at	AT5G07460			252120_at	AT3G51130	259942_at	AT1G71260
250421_at	AT5G11270			250661_at	AT5G07030			252131_at	AT3G50930	259978_at	AT1G76540
250428_at	AT5G10480			250667_at	AT5G07090			252134_at	AT3G50910	260002_at	AT1G67940
250429_at	AT5G10470			250668_at	AT5G07020			252135_at	AT3G50830	260028_at	AT1G29980
250430_at	AT5G10460			250704_at	AT5G06265			252137_at	AT3G50980	260076_at	AT1G73630
250437_at	AT5G10430			250705_at	AT5G06340			252210_at	AT3G50410	260077_at	AT1G73620
250462_at	AT5G10020			250733_at	AT5G06290			252214_at	AT3G50260	260107_at	AT1G66430
250470_at	AT5G10160			250734_at	AT5G06270			252234_at	AT3G49780	260118_s_at	AT5G18700
250471_at	AT5G10170			250739_at	AT5G05740			252250_at	AT3G49790	260118_s_at	AT1G33940
250475_at	AT5G10180			250751_at	AT5G05890			252255_at	AT3G49220	260125_at	AT1G36390
250490_at	AT5G09760			250756_at	AT5G05940			252264_at	AT3G49590	260143_at	AT1G71880
250498_at	AT5G09660			250758_at	AT5G06000			252265_at	AT3G49620	260165_at	AT1G79850
250503_at	AT5G09820			250761_at	AT5G06050			252276_at	AT3G49490	260172_s_at	AT5G10330
250511_at	AT5G09960			250762_at	AT5G05990			252278_at	AT3G49530	260172_s_at	AT1G71920
250512_at	AT5G09995			250768_at	AT5G05670			252291_s_at	AT3G49120	260235_at	AT1G74560
250524_at	AT5G08520			250787_at	AT5G05560			252291_s_at	AT3G49110	260282_at	AT1G80410
250531_at	AT5G08650			250794_at	AT5G05270			252300_at	AT3G49160	260294_at	AT1G63660
250540_at	AT5G08580			250813_at	AT5G05000			252315_at	AT3G48690	260325_at	AT1G63940
250547_at	AT5G08100			250816_at	AT5G05010			252320_at	AT3G48580	260331_at	AT1G80270
250549_at	AT5G07860			250823_at	AT5G05180			252321_at	AT3G48510	260368_at	AT1G69700
250554_at	AT5G07900			250832_at	AT5G04950			252323_at	AT3G48530	260385_at	AT1G74090
250563_at	AT5G08050			250843_at	AT5G04430			252367_at	AT3G48360	260390_at	AT1G73940
250582_at	AT5G07580			250846_at	AT5G04590			252368_at	AT3G48520	260392_at	AT1G74030
250584_at	AT5G07590			250848_at	AT5G04510			252371_at	AT3G48070	260395_at	AT1G69780
250586_at	AT5G07630			250862_s_at	AT2G04390			252377_at	AT3G47960	260426_at	AT1G72370
250613_at	AT5G07240			250862_s_at	AT5G04800			252388_at	AT3G47850	260427_at	AT1G72430
250621_at	AT5G07250			250862_s_at	AT2G05220			252391_at	AT3G47860	260442_at	AT1G68220
250649_at	AT5G06690			250892_at	AT5G03760			252400_at	AT3G48020	260455_at	AT1G72500
250668_at	AT5G07020			250898_at	AT5G03300			252414_at	AT3G47420	260530_at	AT2G47320
250696_at	AT5G06790			250906_at	AT5G03650			252415_at	AT3G47340	260538_at	AT2G43460
250705_at	AT5G06340			250912_at	AT5G03740			252422_at	AT3G47550	260548_at	AT2G43360
250707_at	AT5G05950			250968_at	AT5G02890			252425_at	AT3G47620	260570_at	AT2G43710
250713_at	AT5G06130			250969_at	AT5G02740			252449_at	AT3G47060	260595_at	AT1G55890
250733_at	AT5G06290			250973_at	AT5G02870			252462_at	AT3G47250	260615_at	AT1G53240
250734_at	AT5G06270			250974_at	AT5G02820			252464_at	AT3G47160	260644_at	AT1G53290
250735_at	AT5G06280			251001_at	AT5G02670			252467_at	AT3G47080	260683_at	AT1G17560
250739_at	AT5G05740			251007_at	AT5G02610			252470_at	AT3G46930	260693_at	AT1G32450
250742_at	AT5G05800			251008_at	AT5G02710			252474_at	AT3G46620	260714_at	AT1G14980
250750_at	AT5G05870			251013_at	AT5G02540			252483_at	AT3G46600	260739_at	AT1G15000
250751_at	AT5G05890			251017_at	AT5G02760			252515_at	AT3G46230	260745_at	AT1G78370
250752_at	AT5G05690			251018_at	AT5G02450			252533_at	AT3G46110	260753_at	AT1G49230
250763_at	AT5G06060			251029_at	AT5G02050			252539_at	AT3G45730	260767_s_at	AT1G49140
250812_at	AT5G04900			251031_at	AT5G02120			252563_at	AT3G45970	260767_s_at	AT3G18410
250824_at	AT5G05200			251067_at	AT5G01910			252570_at	AT3G45300	260781_at	AT1G14620
250827_at	AT5G05170			251068_at	AT5G01920			252602_at	AT3G45040	260814_at	AT1G43710
250832_at	AT5G04950			251083_at	AT5G01590			252652_at	AT3G44720	260857_at	AT1G21880
250848_at	AT5G04510			251087_at	AT5G01460			252679_at	AT3G44260	260895_at	AT1G29250
250856_at	AT5G04810			251090_at	AT5G01340			252745_at	AT3G43230	260902_at	AT1G21440
250865_at	AT5G03900			251091_at	AT5G01410			252822_at	AT4G39955	260910_at	AT1G02690
250867_at	AT5G03880			251098_at	AT5G01650			252825_at	AT4G39890	260922_at	AT1G21560
250884_at	AT5G03940			251108_at	AT5G01620			252906_at	AT4G39640	260984_at	AT1G53645
250886_at	AT5G04440			251118_at	AT3G63410			252908_at	AT4G39670	261055_at	AT1G01300
250897_at	AT5G03430			251119_at	AT3G63510			252915_at	AT4G38810	261080_at	AT1G07370
250906_at	AT5G03650			251120_at	AT3G63490			252927_at	AT4G39090	261105_at	AT1G63000
250938_at	AT5G03180			251124_s_at	AT5G01050			252928_at	AT4G38940	261122_at	AT1G75330
250939_at	AT5G03040			251124_s_at	AT5G01040			252931_at	AT4G38930	261124_at	AT1G04900
250967_at	AT5G02790			251133_at	AT5G01240			252993_at	AT4G38540	261129_at	AT1G04820
250968_at	AT5G02890			251140_at	AT5G01090			252997_at	AT4G38400	261189_at	AT1G33040
250972_at	AT5G02840			251149_at	AT3G62940			253007_at	AT4G38090	261221_at	AT1G19960
250975_at	AT5G03050			251152_at	AT3G63130			253022_at	AT4G38060	261228_at	AT1G20050
251001_at	AT5G02670			251154_at	AT3G63110			253038_at	AT4G37790	261230_at	AT1G20010
251008_at	AT5G02710			251155_at	AT3G63160			253039_at	AT4G37760	261268_at	AT1G26740
251017_at	AT5G02760			251157_at	AT3G63140			253044_at	AT4G37290	261279_at	AT1G05850
251028_at	AT5G02230			251172_at	AT3G63190			253052_at	AT4G37310	261301_at	AT1G48570
251031_at	AT5G02120			251174_at	AT3G63200			253081_at	AT4G36210	261309_at	AT1G48600
251036_at	AT5G02160			251182_at	AT3G62600			253104_at	AT4G36010	261328_at	AT1G44835
251038_at	AT5G02240			251183_at	AT3G62630			253113_at	AT4G35985	261362_s_at	AT3G55750
251040_at	AT5G02250			251185_at	AT3G62870			253120_at	AT4G35790	261362_s_at	AT1G41880
251066_at	AT5G01880			251195_at	AT3G62930			253124_at	AT4G36030	261363_at	AT1G41830
251068_at	AT5G01920			251218_at	AT3G62410			253125_at	AT4G36040	261364_at	AT1G53140
251072_at	AT5G01740			251219_at	AT3G62390			253140_at	AT4G35480	261411_at	AT1G07790
251083_at	AT5G01590			251241_s_at	AT3G62460			253147_at	AT4G35600	261421_at	AT1G18840
251084_at	AT5G01520			251241_s_at	AT3G62530			253161_at	AT4G35770	261439_at	AT1G28395
251087_at	AT5G01460			251244_at	AT3G62060			253163_at	AT4G35750	261440_at	AT1G28510
251091_at	AT5G01410			251255_at	AT3G62280			253173_at	AT4G35110	261479_at	AT1G14380
251095_at	AT5G01510			251256_at	AT3G62300			253182_at	AT4G35190	261480_at	AT1G14280
251098_at	AT5G01650			251261_at	AT3G62110			253184_at	AT4G35230	261489_at	AT1G14450
251118_at	AT3G63410			251264_at	AT3G62120			253203_at	AT4G34710	261498_at	AT1G28440
251119_at	AT3G63510			251269_at	AT3G62360			253204_at	AT4G34460	261563_at	AT1G01630
251120_at	AT3G63490			251278_at	AT3G61780			253219_at	AT4G34990	261583_at	AT1G01090
251122_at	AT5G01020			251287_at	AT3G61820			253224_at	AT4G34860	261603_at	AT1G49600
251133_at	AT5G01240			251305_at	AT3G62030			253238_at	AT4G34480	261605_at	AT1G49580
251140_at	AT5G01090			251308_at	AT3G61130			253257_at	AT4G34390	261639_at	AT1G50010
251142_at	AT5G01015			251330_at	AT3G61550			253273_at	AT4G34180	261660_at	AT1G18370
251143_at	AT5G01220			251331_s_at	AT3G61650			253277_at	AT4G34230	261740_at	AT1G47740
251146_at	AT3G63520			251331_s_at	AT5G05620			253282_at	AT4G34120	261772_at	AT1G76240
251150_at	AT3G63120			251341_at	AT3G60770			253284_at	AT4G34150	261789_at	AT1G15930
251151_at	AT3G63170			251343_at	AT3G60620			253288_at	AT4G34310	261790_at	AT1G16000
251157_at	AT3G63140			251351_s_at	AT3G61030			253293_at	AT4G33905	261794_at	AT1G16060
251172_at	AT3G63190			251351_s_at	AT3G60950			253302_at	AT4G33660	261796_at	AT1G30440
251174_at	AT3G63200			251351_s_at	AT3G61050			253305_at	AT4G33666	261825_at	AT1G11545
251183_at	AT3G62630			251355_at	AT3G61100			253321_at	AT4G33910	261826_at	AT1G11580
251199_at	AT3G62980			251365_at	AT3G61310			253323_at	AT4G33920	261859_at	AT1G50490
251218_at	AT3G62410			251368_at	AT3G61380			253324_at	AT4G33940	261867_at	AT1G50575
251219_at	AT3G62390			251376_at	AT3G60630			253343_at	AT4G33540	261893_at	AT1G80690
251221_at	AT3G62550			251388_at	AT3G60840			253371_at	AT4G33240	261907_at	AT1G65060
251225_at	AT3G62660			251395_at	AT2G45470			253373_at	AT4G33150	261944_at	AT1G64650
251227_at	AT3G62700			251409_at	AT3G60245			253377_at	AT4G33300	261975_at	AT1G64640
251243_at	AT3G61870			251414_at	AT3G60370			253394_at	AT4G32770	262024_at	AT1G35620
251261_at	AT3G62110			251425_at	AT3G60210			253407_at	AT4G32920	262039_at	AT1G80050
251278_at	AT3G61780			251442_at	AT3G59980			253414_at	AT4G33050	262109_at	AT1G02730
251285_at	AT3G61770			251446_at	AT3G59840			253418_at	AT4G32760	262155_at	AT1G52420
251289_at	AT3G61830			251477_at	AT3G59680			253425_at	AT4G32190	262157_at	AT1G52670
251302_at	AT3G61970			251483_at	AT3G59650			253453_at	AT4G31860	262170_at	AT1G74940
251305_at	AT3G62030			251486_at	AT3G59540			253455_at	AT4G32020	262209_at	AT1G74720
251306_at	AT3G61260			251496_at	AT3G59040			253458_at	AT4G32070	262210_at	AT1G74690
251324_at	AT3G61430			251500_at	AT3G59110			253462_at	AT4G32150	262239_at	AT1G48230
251328_at	AT3G61600			251516_s_at	AT3G59300			253476_at	AT4G32300	262323_at	AT1G64190
251330_at	AT3G61550			251516_s_at	AT3G59310			253512_at	AT4G31750	262394_at	AT1G49510
251343_at	AT3G60620			251516_s_at	AT3G59320			253519_at	AT4G31240	262396_at	AT1G49470
251347_at	AT3G61010			251524_at	AT3G58990			253542_at	AT4G31670	262434_at	AT1G47670
251351_s_at	AT3G61030			251527_at	AT3G58650			253550_at	AT4G30960	262504_at	AT1G21750
251351_s_at	AT3G60950			251536_at	AT3G58610			253588_at	AT4G30790	262573_at	AT1G15390
251351_s_at	AT3G61050			251537_at	AT3G58470			253625_at	AT4G30600	262619_at	AT1G06550
251353_at	AT3G61080			251546_at	AT3G58830			253630_at	AT4G30490	262657_at	AT1G14210
251373_at	AT3G60530			251552_at	AT3G58700			253637_at	AT4G30390	262708_at	AT1G16190
251376_at	AT3G60630			251573_at	AT3G58140			253638_at	AT4G30470	262733_s_at	AT1G28660
251387_at	AT3G60810			251575_at	AT3G58120			253643_at	AT4G29780	262733_s_at	AT1G28670
251395_at	AT2G45470			251599_at	AT3G57610			253647_at	AT4G29950	262753_at	AT1G16340
251396_at	AT3G60750			251605_at	AT3G57830			253664_at	AT4G30210	262754_at	AT1G16350
251402_at	AT3G60290			251628_at	AT3G57290			253666_at	AT4G30270	262783_at	AT1G10850
251408_at	AT3G60340			251638_at	AT3G57490			253702_at	AT4G29900	262806_at	AT1G20950
251413_at	AT3G60320			251657_at	AT3G57000			253710_at	AT4G29230	262820_at	AT1G11680
251414_at	AT3G60370			251664_at	AT3G56940			253714_at	AT4G29380	262841_at	AT1G14810
251415_at	AT3G60380			251665_at	AT3G57040			253722_at	AT4G29190	262859_at	AT1G64790
251421_at	AT3G60510			251669_at	AT3G57180			253735_at	AT4G29160	262880_at	AT1G64880
251425_at	AT3G60210			251701_at	AT3G56650			253737_at	AT4G28703	262883_at	AT1G64780
251426_at	AT3G60180			251712_at	AT3G56120			253751_at	AT4G29070	262937_at	AT1G79560
251442_at	AT3G59980			251714_at	AT3G56370			253776_at	AT4G28390	262944_at	AT1G79550
251443_at	AT3G59940			251735_at	AT3G56090			253779_at	AT4G28490	262951_at	AT1G75500
251493_at	AT3G59300			251736_at	AT3G56130			253796_at	AT4G28460	262980_at	AT1G75680
251496_at	AT3G59040			251740_at	AT3G56070			253799_at	AT4G28140	262985_s_at	AT1G70600
251497_at	AT3G59060			251746_at	AT3G56060			253808_at	AT4G28300	262985_s_at	AT1G23290
251500_at	AT3G59110			251759_at	AT3G55630			253812_at	AT4G28240	263016_at	AT1G23410
251516_s_at	AT3G59300			251760_at	AT3G55605			253813_at	AT4G28150	263047_at	AT2G17630
251516_s_at	AT3G59310			251762_at	AT3G55800			253814_at	AT4G28290	263064_at	AT2G18160
251516_s_at	AT3G59320			251771_at	AT3G56000			253819_at	AT4G28350	263181_at	AT1G05720
251539_at	AT3G58690			251778_at	AT3G55660			253824_at	AT4G27940	263249_at	AT2G31360
251559_at	AT3G58010			251783_at	AT3G55280			253827_at	AT4G28085	263264_at	AT2G38810
251573_at	AT3G58140			251784_at	AT3G55330			253829_at	AT4G28040	263321_at	AT2G47170
251574_at	AT3G58100			251787_at	AT3G55410			253830_at	AT4G27652	263326_at	AT2G04280
251575_at	AT3G58120			251788_at	AT3G55420			253841_at	AT4G27830	263328_at	AT2G15280
251641_at	AT3G57470			251800_at	AT3G55510			253859_at	AT4G27657	263372_at	AT2G20450
251664_at	AT3G56940			251807_at	AT3G55400			253860_at	AT4G27700	263375_s_at	AT2G20530
251670_at	AT3G57190			251815_at	AT3G54900			253872_at	AT4G27410	263375_s_at	AT4G28510
251679_at	AT3G57030			251830_at	AT3G55010			253875_at	AT4G27520	263382_at	AT2G40230
251688_at	AT3G56480			251834_at	AT3G55170			253898_s_at	AT5G54810	263386_at	AT2G40150
251699_at	AT3G56630			251840_at	AT3G54960			253898_s_at	AT4G27070	263431_at	AT2G22170
251701_at	AT3G56650			251846_at	AT3G54560			253915_at	AT4G27280	263432_at	AT2G22230
251714_at	AT3G56370			251852_at	AT3G54750			253953_at	AT4G26750	263435_at	AT2G28600
251727_at	AT3G56290			251864_at	AT3G54920			253963_at	AT4G26470	263449_at	AT2G31670
251736_at	AT3G56130			251883_at	AT3G54210			253992_at	AT4G26060	263477_at	AT2G31790
251741_at	AT3G56040			251886_at	AT3G54260			253994_at	AT4G26080	263483_at	AT2G04030
251744_at	AT3G56010			251890_at	AT3G54220			253997_at	AT4G26090	263557_at	AT2G16400
251746_at	AT3G56060			251899_at	AT3G54400			253997_at	AT4G26095	263591_at	AT2G01910
251753_at	AT3G55760			251900_at	AT3G54430			253999_at	AT4G26200	263628_at	AT2G04780
251759_at	AT3G55630			251907_at	AT3G53760			254020_at	AT4G25700	263640_at	AT2G25270
251762_at	AT3G55800			251919_at	AT3G53800			254050_s_at	AT4G25670	263651_at	AT1G04340
251771_at	AT3G56000			251920_at	AT3G53900			254050_s_at	AT4G25690	263662_at	AT1G04430
251784_at	AT3G55330			251921_at	AT3G53890			254057_at	AT4G25170	263667_at	AT1G04270
251788_at	AT3G55420			251926_at	AT3G53740			254063_at	AT4G25390	263677_at	AT1G04520
251796_at	AT3G55360			251935_at	AT3G54090			254066_at	AT4G25480	263679_at	AT1G59990
251810_at	AT3G55250			251936_at	AT3G53700			254068_at	AT4G25450	263691_at	AT1G26880
251815_at	AT3G54900			251938_at	AT3G53430			254074_at	AT4G25490	263696_at	AT1G31230
251819_at	AT3G55030			251956_at	AT3G53460			254085_at	AT4G24960	263706_s_at	AT1G31180
251820_at	AT3G55040			251958_at	AT3G53560			254089_at	AT4G24800	263706_s_at	AT5G14200
251823_at	AT3G55080			251968_at	AT3G53100			254120_at	AT4G24570	263714_at	AT2G20610
251853_at	AT3G54790			251982_at	AT3G53190			254155_at	AT4G24480	263728_at	AT1G60070
251855_at	AT3G54690			251993_at	AT3G52960			254157_at	AT4G24220	263874_at	AT2G21870
251856_at	AT3G54720			251995_at	AT3G52940			254158_at	AT4G24380	263942_at	AT2G35860
251864_at	AT3G54920			251997_at	AT3G53020			254188_at	AT4G23920	263975_at	AT2G42710
251883_at	AT3G54210			252001_at	AT3G52750			254210_at	AT4G23450	263980_at	AT2G42770
251885_at	AT3G54050			252011_at	AT3G52720			254211_at	AT4G23570	264014_at	AT2G21210
251889_at	AT3G54080			252032_at	AT3G52150			254215_at	AT4G23700	264020_at	AT2G21160
251897_at	AT3G54360			252033_at	AT3G51950			254227_at	AT4G23630	264048_at	AT2G22400
251899_at	AT3G54400			252034_at	AT3G52040			254231_at	AT4G23810	264061_at	AT2G27970
251900_at	AT3G54430			252048_at	AT3G52500			254234_at	AT4G23680	264069_at	AT2G28000
251919_at	AT3G53800			252055_at	AT3G52580			254241_at	AT4G23190	264152_at	AT1G02140
251929_at	AT3G53920			252056_at	AT3G52590			254255_at	AT4G23220	264159_at	AT1G65270
251931_at	AT3G53950			252089_at	AT3G52110			254269_at	AT4G23050	264162_at	AT1G65290
251935_at	AT3G54090			252092_at	AT3G51420			254276_at	AT4G22820	264164_at	AT1G65295
251936_at	AT3G53700			252122_at	AT3G51140			254289_at	AT4G22980	264188_at	AT1G54690
251941_at	AT3G53470			252124_at	AT3G51010			254299_at	AT4G22920	264191_at	AT1G54730
251958_at	AT3G53560			252149_at	AT3G51290			254304_at	AT4G22270	264262_at	AT1G09200
251962_at	AT3G53420			252158_at	AT3G50530			254321_at	AT4G22590	264315_at	AT1G70370
251968_at	AT3G53100			252178_at	AT3G50750			254331_s_at	AT4G22710	264322_at	AT1G04190
251969_at	AT3G53130			252181_at	AT3G50685			254331_s_at	AT4G22690	264340_at	AT1G70280
251982_at	AT3G53190			252189_at	AT3G50070			254346_at	AT4G21980	264348_at	AT1G12110
251993_at	AT3G52960			252215_at	AT3G50240			254357_at	AT4G22220	264377_at	AT2G25060
251995_at	AT3G52940			252231_at	AT3G49720			254378_at	AT4G21810	264385_at	AT1G12020
251996_at	AT3G52840			252235_at	AT3G49910			254393_at	AT4G21580	264386_at	AT1G12000
252001_at	AT3G52750			252254_at	AT3G49250			254399_at	AT4G21110	264439_at	AT1G27450
252010_at	AT3G52740			252261_at	AT3G49500			254413_at	AT4G21440	264441_at	AT1G27435
252026_at	AT3G53030			252270_at	AT3G49560			254417_at	AT4G21470	264446_at	AT1G27310
252032_at	AT3G52150			252272_at	AT3G49670			254422_at	AT4G21560	264449_at	AT1G27460
252033_at	AT3G51950			252274_at	AT3G49680			254424_at	AT4G21510	264462_at	AT1G10200
252036_at	AT3G52072			252277_at	AT3G49470			254425_at	AT4G21450	264523_at	AT1G10030
252036_at	AT3G52070			252280_at	AT3G49260			254432_at	AT4G20830	264581_at	AT1G05210
252039_at	AT3G52155			252287_at	AT3G49080			254434_at	AT4G20880	264593_at	AT2G17800
252048_at	AT3G52500			252292_at	AT3G49000			254453_at	AT4G21120	264664_at	AT1G09660
252064_at	AT3G51520			252294_at	AT3G49010			254492_at	AT4G20260	264668_at	AT1G09780
252073_at	AT3G51750			252296_at	AT3G48970			254496_at	AT4G20070	264669_at	AT1G09630
252092_at	AT3G51420			252297_at	AT3G48930			254500_at	AT4G20110	264672_at	AT1G09750
252115_at	AT3G51600			252317_at	AT3G48720			254530_at	AT4G19640	264689_at	AT1G09900
252116_at	AT3G51510			252318_at	AT3G48730			254543_at	AT4G19810	264748_at	AT1G70070
252122_at	AT3G51140			252322_at	AT3G48550			254547_at	AT4G19860	264790_at	AT2G17820
252130_at	AT3G50820			252343_at	AT3G48610			254557_at	AT4G19140	264793_at	AT1G08660
252132_at	AT3G50790			252351_at	AT3G48210			254559_at	AT4G19200	264802_at	AT1G08560
252158_at	AT3G50530			252362_at	AT3G48500			254561_at	AT4G19160	264803_at	AT1G08580
252167_at	AT3G50560			252366_at	AT3G48420			254562_at	AT4G19230	264824_at	AT1G03410
252168_at	AT3G50440			252375_at	AT3G48040			254580_at	AT4G19390	264824_at	AT1G03420
252175_at	AT3G50700			252404_at	AT3G48110			254592_at	AT4G18880	264859_at	AT1G24280
252178_at	AT3G50750			252407_at	AT3G47520			254636_at	AT4G18700	264895_at	AT1G23100
252181_at	AT3G50685			252409_at	AT3G47650			254651_at	AT4G18160	264898_at	AT1G23205
252199_at	AT3G50270			252410_at	AT3G47450			254652_at	AT4G18170	264900_at	AT1G23080
252231_at	AT3G49720			252411_at	AT3G47430			254667_at	AT4G18280	264926_at	AT1G60660
252255_at	AT3G49220			252413_at	AT3G47370			254681_at	AT4G18140	264956_at	AT1G76990
252261_at	AT3G49500			252433_at	AT3G47560			254688_at	AT4G13830	264990_at	AT1G27210
252272_at	AT3G49670			252442_at	AT3G46940			254691_at	AT4G17840	264998_at	AT1G67330
252274_at	AT3G49680			252463_at	AT3G47070			254715_at	AT4G13550	265006_at	AT1G61570
252277_at	AT3G49470			252479_at	AT3G46560			254741_s_at	AT4G13920	265029_at	AT1G24625
252280_at	AT3G49260			252481_at	AT3G46630			254741_s_at	AT4G13900	265042_at	AT1G04040
252282_at	AT3G49360			252492_at	AT3G46740			254764_at	AT4G13250	265076_at	AT1G55490
252290_at	AT3G49140			252502_at	AT3G46900			254784_at	AT4G12720	265097_at	AT1G04020
252317_at	AT3G48720			252516_at	AT3G46100			254804_at	AT4G13010	265120_at	AT1G62640
252318_at	AT3G48730			252534_at	AT3G46130			254806_at	AT4G12430	265172_at	AT1G23820
252323_at	AT3G48530			252543_at	AT3G45780			254809_at	AT4G12410	265175_at	AT1G23480
252325_at	AT3G48560			252548_at	AT3G45850			254822_at	AT4G12570	265210_at	AT2G36620
252343_at	AT3G48610			252561_at	AT3G45980			254850_at	AT4G12000	265253_at	AT2G02020
252344_s_at	AT3G48620			252562_s_at	AT3G46320			254857_at	AT4G12120	265270_at	AT2G42910
252344_s_at	AT3G44160			252562_s_at	AT3G45930			254858_at	AT4G12070	265286_at	AT2G20360
252353_at	AT3G48200			252603_at	AT3G45050			254861_at	AT4G12040	265336_at	AT2G18290
252366_at	AT3G48420			252607_at	AT3G44990			254869_at	AT4G11890	265338_at	AT2G18400
252391_at	AT3G47860			252612_at	AT3G45160			254874_at	AT4G11570	265340_at	AT2G18330
252408_at	AT3G47600			252615_at	AT3G45230			254878_at	AT4G11660	265352_at	AT2G16600
252409_at	AT3G47650			252625_at	AT3G44750			254889_at	AT4G11650	265377_at	AT2G05790
252411_at	AT3G47430			252626_at	AT3G44940			254890_at	AT4G11600	265405_at	AT2G16750
252419_at	AT3G47510			252643_at	AT3G44590			254891_at	AT4G11740	265445_at	AT2G37190
252433_at	AT3G47560			252654_at	AT3G44740			254892_at	AT4G11800	265475_at	AT2G15620
252441_at	AT3G46780			252683_at	AT3G44380			254905_at	AT4G11170	265545_at	AT2G28250
252463_at	AT3G47070			252691_at	AT3G44050			254917_at	AT4G11350	265656_at	AT2G13820
252464_at	AT3G47160			252692_at	AT3G43960			254919_at	AT4G11360	265716_at	AT2G03350
252468_at	AT3G46970			252693_s_at	AT3G44010			254920_at	AT4G11220	265736_at	AT2G01250
252480_at	AT3G46580			252693_s_at	AT3G43980			254922_at	AT4G11370	265771_at	AT2G48030
252481_at	AT3G46630			252707_at	AT3G43790			254924_at	AT4G11330	265798_at	AT2G35790
252525_at	AT3G46450			252711_at	AT3G43720			254926_at	AT4G11280	265805_s_at	AT4G36130
252528_at	AT3G46460			252712_at	AT3G43800			254952_at	AT4G10955	265805_s_at	AT2G18020
252534_at	AT3G46130			252713_at	AT3G43810			254952_at	AT4G10960	265831_at	AT2G14460
252543_at	AT3G45780			252724_at	AT3G43540			255011_at	AT4G10040	265845_at	AT2G35610
252548_at	AT3G45850			252821_at	AT4G39860			255037_at	AT4G09460	265884_at	AT2G42320
252552_at	AT3G45900			252823_at	AT4G40045			255077_at	AT4G09150	265895_at	AT2G15000
252561_at	AT3G45980			252824_at	AT4G40030			255080_at	AT4G09030	265938_at	AT2G19620
252563_at	AT3G45970			252850_at	AT4G39880			255095_at	AT4G08500	266022_at	AT2G05920
252591_at	AT3G45600			252853_at	AT4G39710			255116_at	AT4G08850	266033_at	AT2G05830
252607_at	AT3G44990			252858_at	AT4G39770			255129_at	AT4G08290	266035_at	AT2G05990
252612_at	AT3G45160			252866_at	AT4G39840			255132_at	AT4G08170	266038_at	AT2G07680
252615_at	AT3G45230			252875_at	AT4G39990			255133_at	AT4G08320	266079_at	AT2G37860
252626_at	AT3G44940			252878_at	AT4G39460			255250_at	AT4G05100	266123_at	AT2G45180
252688_at	AT3G44020			252886_at	AT4G39350			255255_at	AT4G05070	266127_s_at	AT1G45332
252707_at	AT3G43790			252904_at	AT4G39620			255257_at	AT4G05050	266127_s_at	AT2G45030
252712_at	AT3G43800			252922_at	AT4G39040			255259_at	AT4G05020	266137_at	AT2G45010
252724_at	AT3G43540			252934_at	AT4G39120			255280_at	AT4G04960	266158_at	AT2G28070
252759_at	AT3G42630			252941_at	AT4G39280			255305_at	AT4G04770	266187_at	AT2G38970
252765_at	AT3G42800			252942_at	AT4G39300			255348_at	AT4G03820	266223_at	AT2G28790
252789_s_at	AT1G21930			252950_at	AT4G38690			255364_s_at	AT4G22240	266225_at	AT2G28900
252789_s_at	AT3G42150			252954_at	AT4G38660			255364_s_at	AT4G04020	266254_at	AT2G27810
252823_at	AT4G40045			252965_at	AT4G38860			255381_at	AT4G03510	266297_at	AT2G29570
252824_at	AT4G40030			252968_at	AT4G38890			255382_at	AT4G03430	266311_at	AT2G27130
252829_at	AT4G40060			252971_at	AT4G38770			255430_at	AT4G03320	266326_at	AT2G46650
252852_at	AT4G39900			252972_at	AT4G38840			255452_at	AT4G02880	266334_at	AT2G32380
252853_at	AT4G39710			252975_s_at	AT4G38430			255459_at	AT4G02890	266338_at	AT2G32400
252858_at	AT4G39770			252980_at	AT4G38040			255469_at	AT4G03030	266395_at	AT2G43100
252863_at	AT4G39800			252989_at	AT4G38420			255479_at	AT4G02380	266422_at	AT2G38650
252876_at	AT4G39970			252995_at	AT4G38370			255502_at	AT4G02410	266460_at	AT2G47930
252886_at	AT4G39350			253001_at	AT4G38490			255512_at	AT4G02195	266474_at	AT2G31110
252890_at	AT4G39400			253010_at	AT4G37750			255521_at	AT4G02280	266489_at	AT2G35190
252904_at	AT4G39620			253013_at	AT4G37910			255543_at	AT4G01870	266500_at	AT2G06925
252922_at	AT4G39040			253021_at	AT4G38050			255568_at	AT4G01250	266517_at	AT2G35120
252929_at	AT4G38970			253028_at	AT4G38160			255585_at	AT4G01550	266584_s_at	AT1G13430
252934_at	AT4G39120			253040_at	AT4G37800			255599_at	AT4G01010	266584_s_at	AT2G14920
252943_at	AT4G39330			253043_at	AT4G37540			255602_at	AT4G01026	266587_at	AT2G14880
252950_at	AT4G38690			253049_at	AT4G37300			255647_at	AT4G00900	266588_at	AT2G14890
252953_at	AT4G38570			253050_at	AT4G37450			255674_at	AT4G00430	266591_at	AT2G46225
252954_at	AT4G38660			253056_at	AT4G37650			255677_at	AT4G00500	266598_at	AT2G46110
252960_at	AT4G38750			253058_at	AT4G37660			255681_at	AT4G00550	266635_at	AT2G35470
252965_at	AT4G38860			253062_at	AT4G37590			255690_at	AT4G00360	266639_at	AT2G35520
252971_at	AT4G38770			253078_at	AT4G36180			255723_at	AT3G29575	266641_at	AT2G35605
252972_at	AT4G38840			253083_at	AT4G36250			255733_at	AT1G25400	266684_at	AT2G19720
252975_s_at	AT4G38430			253107_at	AT4G35880			255742_at	AT1G25560	266687_at	AT2G19670
252979_at	AT4G38225			253109_at	AT4G35920			255753_at	AT1G18570	266696_at	AT2G19680
252980_at	AT4G38040			253118_at	AT4G35950			255787_at	AT2G33590	266705_at	AT2G19750
252985_at	AT4G38350			253156_at	AT4G35730			255844_at	AT2G33580	266770_at	AT2G03090
253001_at	AT4G38490			253160_at	AT4G35760			255872_at	AT2G30360	266801_at	AT2G22870
253007_at	AT4G38090			253165_at	AT4G35320			255881_at	AT1G67070	266857_at	AT2G26900
253009_at	AT4G37930			253201_at	AT4G34620			255891_at	AT1G17870	266865_at	AT2G29980
253021_at	AT4G38050			253202_at	AT4G34555			255895_at	AT1G18020	266887_at	AT2G44650
253028_at	AT4G38160			253205_at	AT4G34490			255895_at	AT1G17990	266924_at	AT2G45730
253033_at	AT4G38220			253208_at	AT4G34830			255923_at	AT1G22180	266928_at	AT2G45790
253039_at	AT4G37760			253209_at	AT4G34830			255926_at	AT1G22190	266942_at	AT2G18990
253040_at	AT4G37800			253216_at	AT4G34960			255967_at	AT1G22280	266950_at	AT2G18910
253042_at	AT4G37550			253218_at	AT4G34980			255980_at	AT1G33970	266951_at	AT2G18940
253049_at	AT4G37300			253223_at	AT4G35000			255994_at	AT1G29760	266957_at	AT2G34640
253053_at	AT4G37470			253225_at	AT4G35020			256017_at	AT1G19180	266959_at	AT2G07690
253062_at	AT4G37590			253230_at	AT4G34700			256021_at	AT1G58270	266981_at	AT2G39460
253083_at	AT4G36250			253233_at	AT4G34290			256022_at	AT1G58360	267006_at	AT2G34190
253095_at	AT4G37510			253246_at	AT4G34600			256024_at	AT1G58340	267007_at	AT2G34480
253109_at	AT4G35920			253251_at	AT4G34730			256050_at	AT1G07000	267030_at	AT2G38440
253117_at	AT4G35905			253255_at	AT4G34760			256061_at	AT1G07040	267034_at	AT2G38310
253118_at	AT4G35950			253270_at	AT4G34160			256069_at	AT1G13740	267040_at	AT2G34300
253136_at	AT4G35470			253272_at	AT4G34190			256074_at	AT1G18260	267060_at	AT2G32580
253139_at	AT4G35450			253278_at	AT4G34220			256098_at	AT1G13700	267089_at	AT2G38300
253160_at	AT4G35760			253286_at	AT4G34260			256114_at	AT1G16850	267092_at	AT2G38120
253165_at	AT4G35320			253291_at	AT4G33865			256121_at	AT1G18160	267126_s_at	AT2G23600
253188_at	AT4G35300			253302_at	AT4G33660			256149_at	AT1G55110	267126_s_at	AT2G23590
253197_at	AT4G35250			253308_at	AT4G33680			256185_at	AT1G51700	267174_at	AT2G37600
253201_at	AT4G34620			253334_at	AT4G33360			256225_at	AT1G56220	267175_s_at	AT2G37620
253205_at	AT4G34490			253337_at	AT4G33470			256229_at	AT1G58200	267175_s_at	AT3G53750
253209_at	AT4G34830			253340_s_at	AT4G33270			256231_at	AT3G12630	267188_at	AT2G44050
253217_at	AT4G34970			253340_s_at	AT4G33260			256233_at	AT3G12360	267213_at	AT2G44120
253218_at	AT4G34980			253357_at	AT4G33400			256238_at	AT3G12400	267237_s_at	AT2G44040
253220_s_at	AT4G34930			253384_at	AT4G32915			256243_at	AT3G12500	267237_s_at	AT3G59890
253220_s_at	AT4G34920			253403_at	AT4G32830			256245_at	AT3G12580	267308_at	AT2G30200
253223_at	AT4G35000			253404_at	AT4G32840			256266_at	AT3G12320	267310_at	AT2G34680
253225_at	AT4G35020			253420_at	AT4G32260			256270_at	AT3G12300	267355_at	AT2G39900
253247_at	AT4G34610			253424_at	AT4G32330			256285_at	AT3G12510	267419_at	AT2G35010
253251_at	AT4G34730			253435_at	AT4G32400			256294_at	AT1G69450	267465_at	AT2G19170
253253_at	AT4G34750			253437_at	AT4G32460			256296_at	AT1G69480	267586_at	AT2G41950
253255_at	AT4G34760			253438_at	AT4G32520			256300_at	AT1G69490	267590_at	AT2G39700
253272_at	AT4G34190			253440_at	AT4G32570			256310_at	AT1G30360	267606_at	AT2G26640
253278_at	AT4G34220			253442_at	AT4G32530			256319_at	AT1G35910	267619_at	AT2G26730
253279_at	AT4G34030			253445_at	AT4G32605			256324_at	AT1G66760
253283_at	AT4G34090			253480_at	AT4G31840			256326_at	AT3G02340
253285_at	AT4G34250			253482_at	AT4G31985			256337_at	AT1G72070
253286_at	AT4G34260			253486_at	AT4G31600			256337_at	AT1G72060
253300_at	AT4G33580			253487_at	AT4G31700			256340_at	AT1G72070
253302_at	AT4G33660			253490_at	AT4G31790			256356_s_at	AT5G43620
253307_at	AT4G33670			253495_at	AT4G31850			256356_s_at	AT1G66500
253317_at	AT4G33960			253516_at	AT4G31360			256366_at	AT1G66880
253330_at	AT4G33530			253549_at	AT4G30930			256376_s_at	AT1G66690
253335_at	AT4G33500			253558_at	AT4G31120			256376_s_at	AT1G66700
253337_at	AT4G33470			253566_at	AT4G31210			256378_at	AT1G66830
253359_at	AT4G33080			253579_at	AT4G30610			256430_at	AT3G11020
253372_at	AT4G33220			253580_at	AT4G30400			256433_at	AT3G10985
253387_at	AT4G33010			253581_at	AT4G30660			256442_at	AT3G10930
253391_at	AT4G32590			253598_at	AT4G30800			256451_s_at	AT1G75170
253397_at	AT4G32710			253599_at	AT4G30860			256456_at	AT1G75180
253412_at	AT4G33000			253607_at	AT4G30330			256458_at	AT1G75220
253420_at	AT4G32260			253609_at	AT4G30190			256464_at	AT1G32560
253421_at	AT4G32340			253617_at	AT4G30410			256502_at	AT1G36730
253423_at	AT4G32280			253635_at	AT4G30620			256513_at	AT1G31480
253424_at	AT4G32330			253644_at	AT4G29870			256516_at	AT1G66150
253428_at	AT4G32410			253650_at	AT4G30020			256522_at	AT1G66160
253440_at	AT4G32570			253657_at	AT4G30110			256526_at	AT1G66090
253474_at	AT4G32270			253668_at	AT4G30220			256548_at	AT3G14770
253477_at	AT4G32320			253686_at	AT4G29750			256567_at	AT3G19553
253478_at	AT4G32350			253688_at	AT4G29590			256576_at	AT3G28210
253480_at	AT4G31840			253692_at	AT4G29720			256583_at	AT3G28850
253484_at	AT4G31720			253695_at	AT4G29510			256589_at	AT3G28740
253495_at	AT4G31850			253698_at	AT4G29680			256595_x_at	AT3G28530
253530_at	AT4G31530			253723_at	AT4G29240			256595_x_at	AT1G36770
253533_at	AT4G31590			253728_at	AT4G29410			256619_at	AT3G24460
253537_at	AT4G31560			253729_at	AT4G29360			256627_at	AT3G19970
253545_at	AT4G31310			253730_at	AT4G29480			256633_at	AT3G28340
253546_at	AT4G31040			253731_at	AT4G29260			256697_at	AT3G20660
253547_at	AT4G30950			253736_at	AT4G28780			256727_at	AT3G52240
253548_at	AT4G30993			253740_at	AT4G28706			256756_at	AT3G25610
253553_at	AT4G31050			253749_at	AT4G29080			256757_at	AT3G25620
253579_at	AT4G30610			253757_at	AT4G28950			256763_at	AT3G16860
253580_at	AT4G30400			253758_at	AT4G29060			256765_at	AT3G22200
253581_at	AT4G30660			253777_at	AT4G28450			256793_at	AT3G22160
253585_at	AT4G30720			253790_at	AT4G28660			256799_at	AT3G18560
253597_at	AT4G30690			253806_at	AT4G28270			256861_at	AT3G23920
253612_at	AT4G30310			253815_at	AT4G28250			256891_at	AT3G19030
253617_at	AT4G30410			253816_at	AT4G28210			256964_at	AT3G13520
253624_at	AT4G30580			253817_at	AT4G28310			256999_at	AT3G14200
253631_at	AT4G30440			253825_at	AT4G28025			257007_at	AT3G14205
253635_at	AT4G30620			253855_at	AT4G28050			257010_at	AT3G14090
253644_at	AT4G29870			253856_at	AT4G28100			257011_at	AT3G14070
253650_at	AT4G30020			253858_at	AT4G27600			257019_at	AT3G19640
253688_at	AT4G29590			253860_at	AT4G27700			257022_at	AT3G19580
253692_at	AT4G29720			253876_at	AT4G27430			257053_at	AT3G15210
253701_at	AT4G29890			253889_at	AT4G27760			257061_at	AT3G18250
253706_at	AT4G29120			253891_at	AT4G27720			257074_at	AT3G19660
253729_at	AT4G29360			253899_at	AT4G27080			257087_at	AT3G20500
253731_at	AT4G29260			253903_at	AT4G27180			257122_at	AT3G20250
253736_at	AT4G28780			253909_at	AT4G27270			257147_at	AT3G27270
253739_at	AT4G28760			253917_at	AT4G27380			257206_at	AT3G16530
253740_at	AT4G28706			253920_at	AT4G27230			257214_at	AT3G15040
253751_at	AT4G29070			253921_at	AT4G26900			257215_at	AT3G15070
253756_at	AT4G28980			253942_at	AT4G27010			257216_at	AT3G14990
253758_at	AT4G29060			253946_at	AT4G26790			257224_at	AT3G27870
253765_at	AT4G28740			253947_at	AT4G26760			257252_at	AT3G24170
253790_at	AT4G28660			253949_at	AT4G26780			257262_at	AT3G21890
253806_at	AT4G28270			253951_at	AT4G26860			257264_at	AT3G22060
253811_at	AT4G28190			253952_at	AT4G26840			257280_at	AT3G14440
253812_at	AT4G28240			253973_at	AT4G26555			257339_s_at	ATMG00040
253823_at	AT4G28030			253981_at	AT4G26670			257339_s_at	AT2G07671
253825_at	AT4G28025			253996_at	AT4G26110			257339_s_at	ATMG01080
253834_at	AT4G27800			254004_at	AT4G26300			257407_at	AT1G27100
253849_at	AT4G28080			254011_at	AT4G26370			257484_at	AT1G01650
253855_at	AT4G28050			254012_at	AT4G26230			257536_at	AT3G02800
253856_at	AT4G28100			254029_at	AT4G25870			257540_at	AT3G21520
253858_at	AT4G27600			254030_at	AT4G25890			257611_at	AT3G26580
253860_at	AT4G27700			254049_at	AT4G25740			257624_at	AT3G26220
253871_at	AT4G27440			254072_at	AT4G25370			257654_at	AT3G13310
253875_at	AT4G27520			254078_at	AT4G25710			257670_at	AT3G20340
253876_at	AT4G27430			254080_at	AT4G25630			257672_at	AT3G20300
253886_at	AT4G27710			254092_at	AT4G25090			257700_at	AT3G12740
253889_at	AT4G27760			254102_at	AT4G25050			257705_at	AT3G12760
253891_at	AT4G27720			254105_at	AT4G25080			257745_at	AT3G29240
253916_at	AT4G27240			254110_at	AT4G25260			257751_at	AT3G18690
253920_at	AT4G27230			254117_at	AT4G24750			257766_at	AT3G23030
253927_at	AT4G26710			254119_at	AT4G24780			257771_at	AT3G23000
253943_at	AT4G27030			254125_at	AT4G24670			257791_at	AT3G27110
253947_at	AT4G26760			254126_at	AT4G24770			257805_at	AT3G18830
253964_at	AT4G26480			254134_at	AT4G24830			257832_at	AT3G26740
253966_at	AT4G26520			254137_at	AT4G24930			257861_at	AT3G13050
253970_at	AT4G26510			254141_at	AT4G24620			257866_at	AT3G17770
253971_at	AT4G26530			254145_at	AT4G24700			257883_at	AT3G16940
253972_at	AT4G26500			254148_at	AT4G24280			257893_at	AT3G17000
253973_at	AT4G26555			254198_at	AT4G24090			257902_at	AT3G28450
253980_at	AT4G26620			254218_at	AT4G23740			257919_at	AT3G23250
253981_at	AT4G26670			254221_at	AT4G23820			257950_at	AT3G21780
254011_at	AT4G26370			254228_at	AT4G23620			257951_at	AT3G21700
254021_at	AT4G25650			254233_at	AT4G23800			257967_at	AT3G19910
254034_at	AT4G25960			254239_at	AT4G23400			258005_at	AT3G19390
254038_at	AT4G25910			254267_at	AT4G22930			258021_at	AT3G19380
254041_at	AT4G25830			254280_at	AT4G22756			258026_at	AT3G19290
254068_at	AT4G25450			254284_at	AT4G22910			258049_at	AT3G16220
254089_at	AT4G24800			254298_at	AT4G22890			258061_at	AT3G25910
254102_at	AT4G25050			254340_at	AT4G22120			258062_at	AT3G26000
254105_at	AT4G25080			254341_at	AT4G22130			258063_at	AT3G14620
254110_at	AT4G25260			254363_at	AT4G22010			258078_at	AT3G25870
254117_at	AT4G24750			254370_at	AT4G21750			258091_at	AT3G14560
254118_at	AT4G24790			254379_at	AT4G21820			258092_at	AT3G14595
254121_at	AT4G24760			254386_at	AT4G21960			258094_at	AT3G14690
254122_at	AT4G24510			254388_at	AT4G21860			258133_at	AT3G24500
254125_at	AT4G24670			254398_at	AT4G21280			258139_at	AT3G24520
254126_at	AT4G24770			254446_at	AT4G20890			258139_at	AT3G24518
254133_at	AT4G24810			254448_at	AT4G20870			258158_at	AT3G17790
254141_at	AT4G24620			254456_at	AT4G21150			258160_at	AT3G17820
254145_at	AT4G24700			254466_at	AT4G20430			258162_at	AT3G17810
254148_at	AT4G24280			254475_at	AT4G20440			258176_at	AT3G21650
254187_at	AT4G23890			254480_at	AT4G20360			258186_s_at	AT3G17850
254191_at	AT4G23900			254485_at	AT4G20760			258186_s_at	AT1G48490
254198_at	AT4G24090			254493_at	AT4G20020			258188_at	AT3G17800
254218_at	AT4G23740			254505_at	AT4G19985			258201_at	AT3G13910
254221_at	AT4G23820			254515_at	AT4G20270			258203_at	AT3G13950
254235_at	AT4G23750			254535_at	AT4G19710			258207_at	AT3G14050
254239_at	AT4G23400			254545_at	AT4G19830			258224_at	AT3G15670
254280_at	AT4G22756			254553_at	AT4G19530			258262_at	AT3G15770
254298_at	AT4G22890			254563_at	AT4G19120			258275_at	AT3G15760
254329_at	AT4G22540			254609_at	AT4G18970			258282_at	AT3G26910
254362_at	AT4G22160			254612_at	AT4G19100			258287_at	AT3G15990
254370_at	AT4G21750			254617_s_at	AT5G45775			258321_at	AT3G22840
254384_at	AT4G21870			254617_s_at	AT4G18730			258325_at	AT3G22830
254386_at	AT4G21960			254623_at	AT4G18480			258347_at	AT3G17520
254388_at	AT4G21860			254649_at	AT4G18570			258350_at	AT3G17510
254398_at	AT4G21280			254654_at	AT4G18040			258351_at	AT3G17700
254427_at	AT4G21190			254656_at	AT4G18070			258366_at	AT3G14230
254448_at	AT4G20870			254669_at	AT4G18370			258385_at	AT3G15510
254460_at	AT4G21210			254686_at	AT4G13720			258395_at	AT3G15500
254480_at	AT4G20360			254687_at	AT4G13770			258402_at	AT3G15450
254485_at	AT4G20760			254693_at	AT4G17880			258430_at	AT3G16785
254492_at	AT4G20260			254701_at	AT4G18030			258432_at	AT3G16570
254496_at	AT4G20070			254705_at	AT4G17870			258436_at	AT3G16720
254502_at	AT4G20130			254709_at	AT4G17890			258452_at	AT3G22370
254505_at	AT4G19985			254711_at	AT4G18060			258498_at	AT3G02480
254506_at	AT4G20140			254721_at	AT4G13520			258501_at	AT3G06780
254553_at	AT4G19530			254740_s_at	AT4G13930			258507_at	AT3G06500
254563_at	AT4G19120			254740_s_at	AT4G13890			258516_at	AT3G06490
254564_at	AT4G19170			254742_at	AT4G13430			258519_at	AT3G06760
254576_at	AT4G19350			254746_at	AT4G12980			258524_at	AT3G06810
254585_at	AT4G19500			254755_at	AT4G13220			258525_at	AT3G06810
254604_at	AT4G19070			254760_at	AT4G13200			258527_at	AT3G06850
254612_at	AT4G19100			254763_at	AT4G13170			258555_at	AT3G06860
254623_at	AT4G18480			254783_at	AT4G12830			258575_at	AT3G04240
254636_at	AT4G18700			254785_at	AT4G12730			258603_at	AT3G02990
254642_at	AT4G18810			254789_at	AT4G12880			258606_at	AT3G02840
254649_at	AT4G18570			254798_at	AT4G13050			258610_at	AT3G02875
254656_at	AT4G18070			254810_at	AT4G12390			258649_at	AT3G09840
254658_at	AT4G18230			254815_at	AT4G12420			258650_at	AT3G09830
254662_at	AT4G18270			254831_at	AT4G12600			258652_at	AT3G09910
254669_at	AT4G18370			254859_at	AT4G12060			258660_at	AT3G09850
254682_at	AT4G13640			254862_at	AT4G12030			258665_at	AT3G08710
254686_at	AT4G13720			254910_at	AT4G11175			258677_at	AT3G08730
254687_at	AT4G13770			254911_at	AT4G11100			258678_at	AT3G08690
254688_at	AT4G13830			254914_at	AT4G11290			258682_at	AT3G08720
254701_at	AT4G18030			254980_at	AT4G10450			258683_at	AT3G08760
254705_at	AT4G17870			254981_at	AT4G10480			258695_at	AT3G09640
254711_at	AT4G18060			255005_at	AT4G09990			258714_at	AT3G09770
254727_at	AT4G13670			255035_at	AT4G09550			258731_at	AT3G11880
254737_at	AT4G13840			255041_at	AT4G09620			258735_at	AT3G05880
254745_at	AT4G13460			255046_at	AT4G09650			258759_at	AT3G10800
254746_at	AT4G12980			255053_at	AT4G09730			258787_at	AT3G11840
254755_at	AT4G13220			255078_at	AT4G09010			258788_at	AT3G11780
254760_at	AT4G13200			255088_at	AT4G09350			258791_at	AT3G04720
254783_at	AT4G12830			255104_at	AT4G08685			258792_at	AT3G04640
254785_at	AT4G12730			255142_at	AT4G08390			258803_at	AT3G04670
254787_at	AT4G12690			255224_at	AT4G05400			258809_at	AT3G04070
254789_at	AT4G12880			255225_at	AT4G05410			258811_at	AT3G03990
254790_at	AT4G12800			255233_at	AT4G05450			258815_at	AT3G04000
254791_at	AT4G12910			255236_at	AT4G05520			258830_at	AT3G07090
254794_at	AT4G12970			255249_at	AT4G05090			258845_at	AT3G03150
254810_at	AT4G12390			255265_at	AT4G05190			258855_at	AT3G02070
254815_at	AT4G12420			255277_at	AT4G04890			258878_at	AT3G03170
254835_s_at	AT4G12320			255285_at	AT4G04630			258880_at	AT3G06420
254835_s_at	AT4G12310			255302_at	AT4G04830			258892_at	AT3G05670
254848_at	AT4G11960			255328_at	AT4G04350			258906_at	AT3G06380
254859_at	AT4G12060			255332_at	AT4G04340			258915_at	AT3G10640
254910_at	AT4G11175			255410_at	AT4G03100			258921_at	AT3G10500
254928_at	AT4G11410			255417_at	AT4G03190			258923_at	AT3G10450
254982_at	AT4G10470			255433_at	AT4G03210			258925_at	AT3G10420
255026_at	AT4G09900			255435_at	AT4G03280			258939_at	AT3G10020
255028_at	AT4G09890			255438_at	AT4G03070			258975_at	AT3G01970
255041_at	AT4G09620			255440_at	AT4G02530			258979_at	AT3G09440
255046_at	AT4G09650			255446_at	AT4G02750			258998_at	AT3G01820
255047_at	AT4G09670			255447_at	AT4G02790			259008_at	AT3G09390
255068_at	AT4G08920			255450_at	AT4G02850			259012_at	AT3G07360
255070_at	AT4G09020			255455_at	AT4G02930			259015_at	AT3G07350
255078_at	AT4G09010			255456_at	AT4G02920			259019_at	AT3G07370
255088_at	AT4G09350			255460_at	AT4G02800			259033_at	AT3G09410
255104_at	AT4G08685			255465_at	AT4G02990			259037_at	AT3G09350
255117_s_at	AT4G08700			255482_at	AT4G02510			259043_at	AT3G03440
255117_s_at	AT5G41160			255488_at	AT4G02630			259055_at	AT3G03340
255131_at	AT4G08280			255492_at	AT4G02680			259057_at	AT3G03310
255221_at	AT4G05150			255501_at	AT4G02400			259058_at	AT3G03470
255232_at	AT4G05330			255513_at	AT4G02060			259068_at	AT3G07560
255248_at	AT4G05180			255522_at	AT4G02260			259070_at	AT3G11670
255249_at	AT4G05090			255537_at	AT4G01690			259074_at	AT3G02130
255255_at	AT4G05070			255540_at	AT4G01800			259076_at	AT3G02140
255277_at	AT4G04890			255558_at	AT4G01900			259109_at	AT3G05580
255285_at	AT4G04630			255559_at	AT4G02010			259129_at	AT3G02150
255290_at	AT4G04640			255566_s_at	AT4G01780			259133_at	AT3G05400
255294_at	AT4G04750			255566_s_at	AT3G48670			259149_at	AT3G10340
255310_at	AT4G04955			255572_at	AT4G01050			259153_at	AT3G10250
255328_at	AT4G04350			255586_at	AT4G01560			259178_at	AT3G01650
255331_at	AT4G04330			255597_at	AT4G01730			259186_at	AT3G01590
255332_at	AT4G04340			255603_at	AT4G01040			259226_at	AT3G07700
255365_at	AT4G04040			255623_at	AT4G01310			259230_at	AT3G07780
255379_at	AT4G03520			255629_at	AT4G00860			259231_at	AT3G11410
255411_at	AT4G03110			255638_at	AT4G00740			259232_at	AT3G11420
255433_at	AT4G03210			255642_at	AT4G00820			259243_at	AT3G07565
255435_at	AT4G03280			255645_at	AT4G00880			259312_at	AT3G05200
255436_at	AT4G03150			255652_at	AT4G00950			259340_at	AT3G03870
255438_at	AT4G03070			255657_at	AT4G00810			259362_s_at	AT1G13350
255440_at	AT4G02530			255662_at	AT4G00400			259362_s_at	AT3G53640
255447_at	AT4G02790			255675_at	AT4G00480			259364_at	AT1G13260
255456_at	AT4G02920			255685_s_at	AT4G00620			259403_at	AT1G17745
255457_at	AT4G02770			255685_s_at	AT4G00600			259410_at	AT1G13340
255465_at	AT4G02990			255691_at	AT4G00370			259417_at	AT1G02340
255482_at	AT4G02510			255692_at	AT4G00400			259418_at	AT1G02390
255506_at	AT4G02130			255698_at	AT4G00150			259426_at	AT1G01470
255509_at	AT4G02210			255706_at	AT4G00100			259428_at	AT1G01560
255522_at	AT4G02260			255719_at	AT1G32080			259439_at	AT1G01480
255537_at	AT4G01690			255732_at	AT1G25450			259440_at	AT1G01550
255540_at	AT4G01800			255738_at	AT1G25570			259442_at	AT1G02310
255572_at	AT4G01050			255749_at	AT1G31970			259445_at	AT1G02400
255579_at	AT4G01460			255760_at	AT1G16780			259479_at	AT1G19020
255583_at	AT4G01510			255764_at	AT1G16720			259500_at	AT1G15740
255603_at	AT4G01040			255773_at	AT1G18590			259512_at	AT1G12360
255617_at	AT4G01330			255774_at	AT1G18620			259516_at	AT1G20450
255623_at	AT4G01310			255776_at	AT1G18540			259517_at	AT1G20630
255631_at	AT4G00710			255779_at	AT1G18650			259570_at	AT1G20440
255636_at	AT4G00730			255785_at	AT1G19920			259598_at	AT1G27980
255638_at	AT4G00740			255789_at	AT2G33370			259618_at	AT1G48000
255645_at	AT4G00880			255791_at	AT2G33430			259626_at	AT1G42990
255652_at	AT4G00950			255798_at	AT2G33255			259681_at	AT1G77760
255659_at	AT4G00895			255809_at	AT4G10300			259694_at	AT1G63180
255660_at	AT4G00755			255817_at	AT2G33330			259701_at	AT1G77770
255674_at	AT4G00430			255819_s_at	AT2G40590			259704_at	AT1G77680
255676_at	AT4G00490			255819_s_at	AT2G40510			259705_at	AT1G77450
255682_at	AT4G00560			255822_at	AT2G40610			259751_at	AT1G71030
255690_at	AT4G00360			255825_at	AT2G40475			259752_at	AT1G71040
255691_at	AT4G00370			255826_at	AT2G40490			259764_at	AT1G64280
255692_at	AT4G00400			255829_at	AT2G40540			259767_s_at	AT1G29370
255698_at	AT4G00150			255850_at	AT2G33450			259767_s_at	AT1G29350
255718_at	AT1G32070			255852_at	AT1G66970			259769_at	AT1G29400
255719_at	AT1G32080			255874_at	AT2G40550			259792_at	AT1G29690
255720_at	AT1G32060			255876_at	AT2G40480			259793_at	AT1G64380
255732_at	AT1G25450			255885_at	AT1G20330			259826_at	AT1G29340
255752_at	AT1G32050			255890_at	AT1G17850			259852_at	AT1G72280
255764_at	AT1G16720			255899_at	AT1G17970			259856_at	AT1G68440
255774_at	AT1G18620			255902_at	AT1G17880			259864_at	AT1G72800
255779_at	AT1G18650			255924_at	AT1G22170			259876_at	AT1G76700
255788_at	AT2G33310			255955_at	AT1G22030			259910_at	AT1G72700
255791_at	AT2G33430			255962_at	AT1G22335			259911_at	AT1G72680
255793_at	AT2G33250			255968_at	AT1G22270			259913_at	AT1G72660
255798_at	AT2G33255			255969_at	AT1G22330			259922_at	AT1G72770
255809_at	AT4G10300			255977_at	AT1G34030			259932_at	AT1G34370
255818_at	AT2G33570			255981_at	AT1G34020			259971_at	AT1G76580
255822_at	AT2G40610			255982_at	AT1G34000			259977_at	AT1G76590
255826_at	AT2G40490			256000_at	AT1G29880			259979_at	AT1G76600
255829_at	AT2G40540			256002_at	AT1G29900			259982_at	AT1G76410
255850_at	AT2G33450			256007_at	AT1G34065			259983_at	AT1G76490
255857_at	AT1G67080			256015_at	AT1G19150			259992_at	AT1G67970
255885_at	AT1G20330			256029_at	AT1G34130			260005_at	AT1G67920
255886_at	AT1G20340			256062_at	AT1G07090			260010_at	AT1G68020
255889_at	AT1G17840			256065_at	AT1G07070			260026_at	AT1G29970
255890_at	AT1G17850			256070_at	AT1G13730			260042_at	AT1G68820
255899_at	AT1G17970			256076_at	AT1G18060			260046_at	AT1G73800
255908_s_at	AT1G18010			256077_at	AT1G18100			260047_at	AT1G73740
255908_s_at	AT1G18000			256077_at	AT1G18090			260048_at	AT1G73750
255962_at	AT1G22335			256088_at	AT1G20810			260065_at	AT1G73760
255969_at	AT1G22330			256106_at	AT1G16870			260072_at	AT1G73650
255978_at	AT1G34010			256110_at	AT1G16900			260101_at	AT1G73260
255982_at	AT1G34000			256112_at	AT1G16920			260126_at	AT1G36370
255992_at	AT1G29790			256115_at	AT1G16880			260135_at	AT1G66400
256015_at	AT1G19150			256125_at	AT1G18250			260176_at	AT1G71950
256033_at	AT1G07250			256140_at	AT1G48650			260203_at	AT1G52890
256036_at	AT1G07110			256144_at	AT1G48630			260227_at	AT1G74450
256070_at	AT1G13730			256151_at	AT1G55130			260239_at	AT1G74360
256071_at	AT1G13640			256207_at	AT1G50920			260243_at	AT1G63720
256076_at	AT1G18060			256215_at	AT1G50900			260248_at	AT1G74310
256088_at	AT1G20810			256222_at	AT1G56210			260264_at	AT1G68500
256089_at	AT1G20830			256224_at	AT1G56330			260268_at	AT1G68490
256112_at	AT1G16920			256228_at	AT1G56190			260287_at	AT1G80440
256115_at	AT1G16880			256234_at	AT3G12370			260303_at	AT1G70520
256116_at	AT1G16860			256237_at	AT3G12610			260310_at	AT1G70590
256130_at	AT1G18170			256241_at	AT3G12390			260327_at	AT1G63840
256134_at	AT1G13560			256246_at	AT3G66658			260345_at	AT1G69270
256151_at	AT1G55130			256253_at	AT3G11250			260352_at	AT1G69295
256156_at	AT3G08510			256263_at	AT3G12290			260357_at	AT1G69260
256191_at	AT1G30130			256264_at	AT3G12210			260361_at	AT1G69360
256193_at	AT1G30200			256275_at	AT3G12110			260362_at	AT1G70530
256215_at	AT1G50900			256299_at	AT1G69530			260386_at	AT1G74010
256225_at	AT1G56220			256342_at	AT1G72020			260391_at	AT1G74020
256228_at	AT1G56190			256383_at	AT1G66820			260393_at	AT1G73920
256237_at	AT3G12610			256396_at	AT3G06150			260401_at	AT1G69840
256255_at	AT3G11280			256400_at	AT3G06140			260410_at	AT1G69870
256263_at	AT3G12290			256441_at	AT3G10940			260411_at	AT1G69890
256264_at	AT3G12210			256453_at	AT1G75270			260415_at	AT1G69790
256274_at	AT3G12080			256466_at	AT1G32580			260418_s_at	AT1G69750
256275_at	AT3G12110			256468_at	AT1G32550			260418_s_at	AT1G66590
256277_at	AT3G12120			256469_at	AT1G32540			260421_at	AT1G69640
256299_at	AT1G69530			256480_at	AT1G33410			260429_at	AT1G72450
256310_at	AT1G30360			256516_at	AT1G66150			260436_at	AT1G68140
256331_at	AT1G76880			256524_at	AT1G66200			260444_at	AT1G68300
256332_at	AT1G76890			256528_at	AT1G66140			260477_at	AT1G11050
256336_at	AT1G72030			256529_at	AT1G33260			260502_at	AT1G47270
256353_at	AT1G55000			256543_at	AT1G42480			260522_x_at	AT2G41730
256383_at	AT1G66820			256578_at	AT3G28200			260527_at	AT2G47270
256396_at	AT3G06150			256585_at	AT3G28760			260540_at	AT2G43500
256400_at	AT3G06140			256612_at	AT3G29280			260543_at	AT2G43330
256440_at	AT3G10970			256626_at	AT3G20015			260546_at	AT2G43520
256441_at	AT3G10940			256628_at	AT3G20000			260551_at	AT2G43510
256454_at	AT1G75280			256647_at	AT3G13610			260567_at	AT2G43820
256468_at	AT1G32550			256649_at	AT3G13570			260568_at	AT2G43570
256482_at	AT1G31420			256653_at	AT3G18870			260581_at	AT2G47190
256504_at	AT1G75210			256655_at	AT3G18890			260588_at	AT1G53320
256512_at	AT1G33265			256666_at	AT3G20670			260602_at	AT1G55920
256514_at	AT1G66130			256671_at	AT3G52290			260648_at	AT1G08050
256516_at	AT1G66150			256673_at	AT3G52370			260656_at	AT1G19380
256525_at	AT1G66180			256674_at	AT3G52360			260671_at	AT1G19310
256528_at	AT1G66140			256675_at	AT3G52170			260687_at	AT1G17530
256530_at	AT1G33290			256677_at	AT3G52190			260705_at	AT1G32400
256536_at	AT1G33330			256678_at	AT3G52380			260712_at	AT1G17550
256542_at	AT1G42550			256706_at	AT3G30300			260744_at	AT1G15010
256585_at	AT3G28760			256713_at	AT2G34060			260746_at	AT1G78380
256607_at	AT3G32930			256722_at	AT2G34050			260747_at	AT1G78420
256613_at	AT3G29290			256728_at	AT3G25660			260770_at	AT1G49200
256622_at	AT3G28920			256753_at	AT3G27160			260772_at	AT1G49050
256626_at	AT3G20015			256769_at	AT3G13690			260794_at	AT1G06210
256653_at	AT3G18870			256786_at	AT3G13740			260804_at	AT1G78410
256671_at	AT3G52290			256794_at	AT3G22230			260813_at	AT1G43700
256676_at	AT3G52180			256796_at	AT3G22210			260833_at	AT1G06800
256680_at	AT3G52230			256797_at	AT3G18600			260875_at	AT1G21410
256698_at	AT3G20680			256828_at	AT3G22970			260876_at	AT1G21460
256706_at	AT3G30300			256855_at	AT3G15190			260878_at	AT1G21450
256728_at	AT3G25660			256862_at	AT3G23940			260881_at	AT1G21550
256746_at	AT3G29320			256864_at	AT3G23890			260897_at	AT1G29330
256753_at	AT3G27160			256865_at	AT3G23820			260900_s_at	AT1G21400
256754_at	AT3G25690			256894_at	AT3G21870			260900_s_at	AT5G34780
256769_at	AT3G13690			256905_at	AT3G23990			260915_at	AT1G02660
256772_at	AT3G13750			256914_at	AT3G23880			260936_at	AT1G45150
256785_at	AT3G13720			256918_s_at	AT3G18960			260943_at	AT1G45145
256786_at	AT3G13740			256918_s_at	AT4G01580			260959_at	AT1G06050
256796_at	AT3G22210			256932_at	AT3G22520			260974_at	AT1G53440
256805_at	AT3G20930			256960_at	AT3G13510			260974_at	AT1G53450
256822_at	AT3G22190			256962_at	AT3G13560			260983_at	AT1G53560
256828_at	AT3G22970			256967_at	AT3G21060			260986_at	AT1G53580
256836_at	AT3G22960			256978_at	AT3G21110			260988_at	AT1G53570
256855_at	AT3G15190			256979_at	AT3G21055			261005_at	AT1G26420
256856_at	AT3G15110			256983_at	AT3G13470			261013_at	AT1G26440
256870_at	AT3G26300			257003_at	AT3G14110			261021_at	AT1G26380
256892_at	AT3G19000			257020_at	AT3G19590			261026_at	AT1G01240
256894_at	AT3G21870			257021_at	AT3G19710			261033_at	AT1G17380
256907_at	AT3G24030			257044_at	AT3G19720			261050_at	AT1G01260
256914_at	AT3G23880			257072_at	AT3G14220			261060_at	AT1G17340
256918_s_at	AT3G18960			257104_at	AT3G25040			261062_at	AT1G07530
256918_s_at	AT4G01580			257115_at	AT3G20150			261065_at	AT1G07500
256960_at	AT3G13510			257125_at	AT3G20050			261077_at	AT1G07430
256967_at	AT3G21060			257131_at	AT3G20240			261079_s_at	AT1G07480
256979_at	AT3G21055			257132_at	AT3G20230			261079_s_at	AT1G07470
257003_at	AT3G14110			257134_at	AT3G12870			261107_at	AT1G63010
257021_at	AT3G19710			257137_at	AT3G28860			261110_at	AT1G75440
257033_at	AT3G19170			257140_at	AT3G28910			261113_at	AT1G75400
257044_at	AT3G19720			257141_at	AT3G28900			261116_at	AT1G75370
257076_at	AT3G19680			257149_at	AT3G27280			261135_at	AT1G19610
257132_at	AT3G20230			257150_at	AT3G27230			261143_at	AT1G19770
257137_at	AT3G28860			257168_at	AT3G24430			261144_s_at	AT1G19660
257168_at	AT3G24430			257171_at	AT3G23760			261144_s_at	AT1G75380
257171_at	AT3G23760			257172_at	AT3G23700			261155_at	AT1G04960
257172_at	AT3G23700			257173_at	AT3G23810			261161_at	AT1G34420
257189_at	AT3G13222			257180_at	AT3G13180			261176_at	AT1G04780
257190_at	AT3G13120			257189_at	AT3G13222			261192_at	AT1G32870
257198_at	AT3G23690			257190_at	AT3G13120			261193_at	AT1G32920
257199_at	AT3G23710			257193_at	AT3G13160			261211_at	AT1G12780
257202_at	AT3G23750			257197_at	AT3G23800			261238_at	AT1G32810
257204_at	AT3G23805			257199_at	AT3G23710			261240_at	AT1G32940
257219_at	AT3G14930			257203_at	AT3G23730			261242_at	AT1G32960
257222_at	AT3G27925			257204_at	AT3G23805			261265_at	AT1G26800
257225_s_at	AT3G27850			257211_at	AT3G15080			261269_at	AT1G26690
257225_s_at	AT3G27830			257217_at	AT3G14940			261285_at	AT1G35720
257227_at	AT3G27820			257218_at	AT3G15000			261315_at	AT1G53170
257236_at	AT3G15095			257219_at	AT3G14930			261324_at	AT1G44770
257251_at	AT3G24160			257225_s_at	AT3G27850			261378_at	AT1G18890
257253_at	AT3G24190			257225_s_at	AT3G27830			261394_at	AT1G79680
257260_at	AT3G22104			257238_at	AT3G17430			261395_at	AT1G79700
257265_at	AT3G14980			257272_at	AT3G28130			261405_at	AT1G18740
257269_at	AT3G17440			257290_at	AT3G15560			261413_at	AT1G07630
257294_at	AT3G15570			257297_at	AT3G28040			261420_at	AT1G07720
257297_at	AT3G28040			257311_at	AT3G26570			261433_s_at	AT1G07670
257300_at	AT3G28080			257381_at	AT2G37950			261433_s_at	AT1G07810
257311_at	AT3G26570			257398_at	AT2G01990			261443_at	AT1G28480
257313_at	AT3G26520			257403_at	AT1G62520			261445_at	AT1G28380
257381_at	AT2G37950			257467_at	AT1G31320			261467_at	AT1G28520
257403_at	AT1G62520			257474_at	AT1G80850			261470_at	AT1G28370
257474_at	AT1G80850			257499_at	AT1G63850			261506_at	AT1G71697
257497_at	AT1G51430			257506_at	AT1G29440			261551_at	AT1G63440
257499_at	AT1G63850			257510_at	AT1G55360			261564_at	AT1G01720
257506_at	AT1G29440			257516_at	AT1G69040			261585_at	AT1G01010
257510_at	AT1G55360			257524_at	AT3G01330			261613_at	AT1G49720
257519_at	AT3G01210			257547_at	AT3G13000			261615_at	AT1G33050
257547_at	AT3G13000			257571_at	AT3G16870			261618_at	AT1G33110
257573_at	AT2G33990			257573_at	AT2G33990			261635_at	AT1G50020
257611_at	AT3G26580			257599_at	AT3G24830			261648_at	AT1G27730
257647_at	AT3G25805			257600_at	AT3G24770			261651_at	AT1G27760
257651_at	AT3G16850			257608_at	AT3G13860			261674_at	AT1G18270
257672_at	AT3G20300			257647_at	AT3G25805			261677_at	AT1G18470
257699_at	AT3G12780			257658_at	AT3G13230			261700_at	AT1G32690
257706_at	AT3G12685			257659_at	AT3G13226			261709_at	AT1G32790
257717_at	AT3G18390			257663_at	AT3G20260			261711_at	AT1G32700
257723_at	AT3G18500			257673_at	AT3G20370			261719_at	AT1G18380
257744_at	AT3G29230			257676_at	AT3G20320			261722_at	AT1G08510
257745_at	AT3G29240			257706_at	AT3G12685			261748_at	AT1G76070
257749_at	AT3G18780			257714_at	AT3G27360			261749_at	AT1G76180
257750_at	AT3G18800			257717_at	AT3G18390			261751_at	AT1G76080
257756_at	AT3G18680			257724_at	AT3G18510			261756_at	AT1G08315
257759_at	AT3G23070			257730_at	AT3G18420			261758_at	AT1G08250
257769_at	AT3G23050			257735_at	AT3G27400			261771_at	AT1G76150
257772_at	AT3G23080			257744_at	AT3G29230			261785_at	AT1G08230
257773_at	AT3G29185			257750_at	AT3G18800			261841_at	AT1G15920
257789_at	AT3G27020			257755_at	AT3G18760			261858_at	AT1G50570
257793_at	AT3G26960			257756_at	AT3G18680			261860_at	AT1G50600
257794_at	AT3G27050			257759_at	AT3G23070			261863_at	AT1G50630
257800_at	AT3G15900			257769_at	AT3G23050			261874_at	AT1G50640
257831_at	AT3G26710			257773_at	AT3G29185			261892_at	AT1G80840
257832_at	AT3G26740			257792_at	AT3G27080			261899_at	AT1G80820
257855_at	AT3G13040			257809_at	AT3G27060			261901_at	AT1G80920
257891_at	AT3G17170			257815_at	AT3G25130			261919_at	AT1G65980
257894_at	AT3G17100			257818_at	AT3G25120			261938_at	AT1G22510
257903_at	AT3G28460			257822_at	AT3G25230			261947_at	AT1G64470
257908_at	AT3G25410			257831_at	AT3G26710			261957_at	AT1G64660
257911_at	AT3G25530			257848_at	AT3G13030			262047_at	AT1G80160
257912_at	AT3G25500			257856_at	AT3G12930			262061_at	AT1G80110
257932_at	AT3G17040			257867_at	AT3G17780			262072_at	AT1G59590
257938_at	AT3G19820			257879_at	AT3G17160			262098_at	AT1G56170
257964_at	AT3G19850			257891_at	AT3G17170			262099_s_at	AT4G37390
257965_at	AT3G19900			257903_at	AT3G28460			262099_s_at	AT1G59500
257966_at	AT3G19800			257906_at	AT3G25520			262107_at	AT1G02750
257974_at	AT3G20820			257907_at	AT3G25470			262114_at	AT1G02860
257983_at	AT3G20790			257908_at	AT3G25410			262116_at	AT1G02816
257985_at	AT3G20810			257911_at	AT3G25530			262118_at	AT1G02850
258003_at	AT3G29030			257912_at	AT3G25500			262119_s_at	AT1G02930
258015_at	AT3G19340			257937_at	AT3G19810			262119_s_at	AT1G02920
258025_at	AT3G19480			257938_at	AT3G19820			262128_at	AT1G52690
258027_at	AT3G19515			257983_at	AT3G20790			262148_at	AT1G52560
258038_at	AT3G21260			258006_at	AT3G19400			262158_at	AT1G52540
258039_at	AT3G21200			258023_at	AT3G19450			262164_at	AT1G78070
258048_at	AT3G16290			258025_at	AT3G19480			262165_at	AT1G75020
258051_at	AT3G16260			258034_at	AT3G21300			262171_at	AT1G74950
258054_at	AT3G16240			258039_at	AT3G21200			262183_at	AT1G77890
258055_at	AT3G16250			258040_at	AT3G21190			262204_at	AT2G01100
258071_s_at	AT3G26080			258048_at	AT3G16290			262226_at	AT1G53885
258071_s_at	AT3G26070			258051_at	AT3G16260			262228_at	AT1G68690
258076_at	AT3G25920			258054_at	AT3G16240			262229_at	AT1G68620
258081_at	AT3G26085			258067_at	AT3G25980			262237_at	AT1G48320
258086_at	AT3G25860			258076_at	AT3G25920			262357_at	AT1G73040
258087_at	AT3G26060			258079_at	AT3G25940			262381_at	AT1G72900
258092_at	AT3G14595			258086_at	AT3G25860			262448_at	AT1G49450
258094_at	AT3G14690			258089_at	AT3G14740			262452_at	AT1G11210
258109_at	AT3G23640			258098_at	AT3G23670			262456_at	AT1G11260
258113_at	AT3G14650			258104_at	AT3G23620			262481_at	AT1G17080
258114_at	AT3G14660			258128_at	AT3G24590			262482_at	AT1G17020
258123_at	AT3G18040			258149_at	AT3G18110			262488_at	AT1G21830
258124_at	AT3G18215			258154_at	AT3G18210			262495_at	AT1G21780
258128_at	AT3G24590			258155_at	AT3G18130			262496_at	AT1G21790
258136_at	AT3G24560			258156_at	AT3G18050			262500_at	AT1G21760
258146_at	AT3G18060			258159_at	AT3G17840			262503_at	AT1G21670
258149_at	AT3G18110			258185_at	AT3G21580			262518_at	AT1G17170
258156_at	AT3G18050			258202_at	AT3G13940			262526_at	AT1G17050
258161_at	AT3G17930			258208_at	AT3G13930			262571_at	AT1G15430
258185_at	AT3G21580			258217_at	AT3G18000			262607_at	AT1G13990
258193_at	AT3G29090			258218_at	AT3G18000			262609_at	AT1G13930
258213_at	AT3G17950			258222_at	AT3G15680			262626_at	AT1G06430
258217_at	AT3G18000			258250_at	AT3G15850			262635_at	AT1G06570
258218_at	AT3G18000			258252_at	AT3G15720			262656_at	AT1G14200
258223_at	AT3G15840			258269_at	AT3G15690			262709_at	AT1G16240
258256_at	AT3G26890			258270_at	AT3G15650			262745_at	AT1G28600
258269_at	AT3G15690			258274_at	AT3G15640			262746_at	AT1G28960
258281_at	AT3G26900			258284_at	AT3G16080			262782_at	AT1G13195
258285_at	AT3G16140			258296_at	AT3G23390			262786_at	AT1G10740
258300_at	AT3G23340			258298_at	AT3G23300			262801_at	AT1G21010
258324_at	AT3G22780			258314_at	AT3G16100			262803_at	AT1G21000
258332_at	AT3G16180			258324_at	AT3G22780			262826_at	AT1G13080
258333_at	AT3G16000			258332_at	AT3G16180			262831_at	AT1G14730
258353_s_at	AT3G17650			258333_at	AT3G16000			262844_at	AT1G14890
258353_s_at	AT5G45450			258336_at	AT3G16050			262860_at	AT1G64810
258355_at	AT3G14330			258341_at	AT3G22790			262887_at	AT1G14780
258357_at	AT3G14350			258355_at	AT3G14330			262896_at	AT1G59820
258359_s_at	AT3G14415			258359_s_at	AT3G14415			262899_at	AT1G59870
258359_s_at	AT3G14420			258359_s_at	AT3G14420			262901_at	AT1G59910
258368_at	AT3G14240			258365_s_at	AT5G11880			262911_s_at	AT1G59860
258375_at	AT3G17470			258365_s_at	AT3G14390			262911_s_at	AT1G07400
258393_at	AT3G15480			258369_at	AT3G14310			262912_at	AT1G59740
258398_at	AT3G15360			258375_at	AT3G17470			262916_at	AT1G59700
258403_at	AT3G15380			258386_at	AT3G15520			262921_at	AT1G79430
258412_at	AT3G17210			258393_at	AT3G15480			262930_at	AT1G65690
258432_at	AT3G16570			258396_at	AT3G15460			262940_at	AT1G79520
258457_at	AT3G22425			258403_at	AT3G15380			262942_at	AT1G79450
258462_at	AT3G17350			258410_at	AT3G16780			262959_at	AT1G54290
258467_at	AT3G06060			258412_at	AT3G17210			262960_at	AT1G54320
258468_at	AT3G06070			258415_at	AT3G17390			262977_at	AT1G75490
258470_at	AT3G06035			258454_at	AT3G22300			263015_at	AT1G23440
258475_at	AT3G02660			258460_at	AT3G17330			263019_at	AT1G23870
258483_at	AT3G02570			258466_at	AT3G06040			263073_at	AT2G17500
258485_at	AT3G02630			258467_at	AT3G06060			263075_at	AT2G17570
258494_at	AT3G02450			258468_at	AT3G06070			263076_at	AT2G17520
258495_at	AT3G02690			258470_at	AT3G06035			263097_at	AT2G16070
258499_at	AT3G02540			258471_at	AT3G06030			263118_at	AT1G03090
258518_at	AT3G06570			258474_at	AT3G02650			263122_at	AT1G78510
258528_at	AT3G06770			258475_at	AT3G02660			263127_at	AT1G78610
258534_at	AT3G06730			258480_at	AT3G02640			263128_at	AT1G78600
258535_at	AT3G06750			258482_at	AT3G02530			263151_at	AT1G54120
258538_at	AT3G06950			258485_at	AT3G02630			263157_at	AT1G54100
258552_at	AT3G07010			258494_at	AT3G02450			263159_at	AT1G54130
258554_at	AT3G06980			258495_at	AT3G02690			263171_at	AT1G54115
258607_at	AT3G02730			258505_at	AT3G06530			263182_at	AT1G05575
258609_at	AT3G02910			258514_at	AT3G06610			263216_s_at	AT1G30720
258622_at	AT3G02720			258521_at	AT3G06680			263216_s_at	AT1G30730
258633_at	AT3G07990			258528_at	AT3G06770			263221_at	AT1G30620
258637_at	AT3G07880			258529_at	AT3G06740			263222_at	AT1G30640
258641_at	AT3G08030			258532_at	AT3G06700			263228_at	AT1G30700
258643_at	AT3G08010			258534_at	AT3G06730			263231_at	AT1G05680
258656_at	AT3G09900			258535_at	AT3G06750			263243_at	AT2G31350
258662_at	AT3G02900			258538_at	AT3G06950			263265_at	AT2G38820
258674_at	AT3G08740			258549_at	AT3G06930			263297_at	AT2G15310
258676_at	AT3G08600			258552_at	AT3G07010			263320_at	AT2G47180
258684_at	AT3G08680			258554_at	AT3G06980			263374_at	AT2G20560
258705_at	AT3G09470			258573_at	AT3G04260			263379_at	AT2G40140
258708_at	AT3G09580			258576_at	AT3G04230			263419_at	AT2G17220
258735_at	AT3G05880			258585_at	AT3G04340			263433_at	AT2G22240
258736_at	AT3G05900			258589_at	AT3G04290			263459_at	AT2G31820
258750_at	AT3G05910			258613_at	AT3G02870			263472_at	AT2G31955
258751_at	AT3G05890			258623_at	AT3G02790			263475_at	AT2G31945
258755_at	AT3G11945			258633_at	AT3G07990			263478_at	AT2G31880
258761_at	AT3G10760			258641_at	AT3G08030			263490_at	AT2G42620
258774_at	AT3G10740			258642_at	AT3G07910			263497_at	AT2G42540
258775_at	AT3G10850			258658_at	AT3G09820			263517_at	AT2G21620
258782_at	AT3G11750			258674_at	AT3G08740			263541_at	AT2G24860
258783_at	AT3G11760			258675_at	AT3G08770			263570_at	AT2G27150
258797_at	AT3G04730			258676_at	AT3G08600			263582_at	AT2G17120
258804_at	AT3G04760			258681_at	AT3G08610			263584_at	AT2G17040
258845_at	AT3G03150			258684_at	AT3G08680			263598_at	AT2G01850
258857_at	AT3G02110			258708_at	AT3G09580			263653_at	AT1G04310
258860_at	AT3G02050			258709_at	AT3G09500			263654_at	AT1G04300
258866_at	AT3G03180			258710_s_at	AT4G08520			263657_at	AT1G04440
258902_at	AT3G06483			258710_s_at	AT3G09800			263669_at	AT1G04400
258916_at	AT3G10670			258712_s_at	AT3G09680			263699_at	AT1G31120
258919_at	AT3G10525			258712_s_at	AT5G02960			263704_at	AT1G31130
258920_at	AT3G10520			258715_at	AT3G09630			263757_at	AT2G21430
258927_at	AT3G10160			258716_at	AT3G09700			263783_at	AT2G46400
258929_at	AT3G10060			258719_at	AT3G09540			263804_at	AT2G40270
258933_at	AT3G09980			258736_at	AT3G05900			263807_at	AT2G04400
258948_at	AT3G01910			258750_at	AT3G05910			263811_at	AT2G04350
258949_at	AT3G01370			258755_at	AT3G11945			263827_at	AT2G40420
258956_at	AT3G01440			258764_at	AT3G10720			263862_at	AT2G04550
258972_at	AT3G01920			258799_at	AT3G04770			263866_at	AT2G36950
258976_at	AT3G01980			258800_at	AT3G04550			263870_at	AT2G22010
258977_s_at	AT3G02020			258802_at	AT3G04650			263871_at	AT2G22010
258977_s_at	AT5G14060			258816_at	AT3G03960			263881_at	AT2G21820
258989_at	AT3G08920			258821_at	AT3G07230			263897_at	AT2G21940
258993_at	AT3G08940			258834_at	AT3G07270			263907_at	AT2G36270
258997_at	AT3G01810			258837_at	AT3G07110			263931_at	AT2G36220
259000_at	AT3G01860			258838_at	AT3G07140			263956_at	AT2G35940
259010_at	AT3G07340			258851_at	AT3G03190			263963_at	AT2G36080
259012_at	AT3G07360			258857_at	AT3G02110			263986_at	AT2G42790
259017_at	AT3G07310			258859_at	AT3G02120			264000_at	AT2G22500
259020_at	AT3G07470			258860_at	AT3G02050			264005_at	AT2G22470
259021_at	AT3G07540			258861_at	AT3G02060			264008_at	AT2G21120
259023_at	AT3G07510			258867_at	AT3G03130			264019_at	AT2G21130
259034_at	AT3G09410			258871_at	AT3G03060			264024_at	AT2G21180
259038_at	AT3G09210			258877_at	AT3G03220			264042_at	AT2G03760
259067_at	AT3G07550			258900_at	AT3G05590			264082_at	AT2G28570
259070_at	AT3G11670			258920_at	AT3G10520			264101_at	AT1G79000
259072_at	AT3G11700			258922_at	AT3G10610			264102_at	AT1G79270
259091_at	AT3G04890			258927_at	AT3G10160			264113_at	AT2G31260
259092_at	AT3G04870			258929_at	AT3G10060			264124_at	AT1G79360
259094_at	AT3G04940			258933_at	AT3G09980			264130_at	AT1G79160
259095_at	AT3G05020			258937_at	AT3G10090			264178_at	AT1G02170
259098_at	AT3G04790			258938_at	AT3G10080			264190_at	AT1G54830
259106_at	AT3G05490			258949_at	AT3G01370			264210_at	AT1G22640
259111_at	AT3G05520			258952_at	AT3G01410			264217_at	AT1G60190
259118_at	AT3G01310			258956_at	AT3G01440			264220_at	AT1G60430
259125_at	AT3G02300			258965_at	AT3G10530			264221_s_at	AT3G60610
259131_at	AT3G02180			258966_at	AT3G10690			264221_s_at	AT1G60170
259132_at	AT3G02250			258976_at	AT3G01980			264232_at	AT1G67470
259140_at	AT3G10230			258977_s_at	AT3G02020			264244_at	AT1G60440
259148_at	AT3G10350			258977_s_at	AT5G14060			264246_at	AT1G60140
259160_at	AT3G05410			258995_at	AT3G01790			264255_at	AT1G09140
259161_at	AT3G01500			258997_at	AT3G01810			264279_s_at	AT1G78820
259163_at	AT3G01490			259000_at	AT3G01860			264279_s_at	AT1G78830
259179_at	AT3G01660			259006_at	AT3G09200			264280_at	AT1G61820
259181_at	AT3G01690			259010_at	AT3G07340			264285_at	AT1G62040
259184_at	AT3G01520			259013_at	AT3G07430			264289_at	AT1G61890
259193_at	AT3G01480			259014_at	AT3G07320			264299_s_at	AT1G78850
259207_at	AT3G09050			259021_at	AT3G07540			264299_s_at	AT1G78860
259209_at	AT3G09160			259023_at	AT3G07510			264304_at	AT1G78895
259210_at	AT3G09150			259034_at	AT3G09410			264314_at	AT1G70420
259234_at	AT3G11620			259038_at	AT3G09210			264318_at	AT1G04220
259237_at	AT3G11630			259069_at	AT3G11710			264328_at	AT1G04100
259242_at	AT3G33520			259082_at	AT3G04820			264338_at	AT1G70300
259258_at	AT3G07670			259085_at	AT3G05000			264339_at	AT1G70290
259292_at	AT3G11560			259090_at	AT3G04920			264362_at	AT1G03290
259300_at	AT3G05100			259094_at	AT3G04940			264400_at	AT1G61800
259332_at	AT3G03830			259096_at	AT3G04840			264415_at	AT1G43160
259357_at	AT1G13380			259098_at	AT3G04790			264424_at	AT1G61740
259371_at	AT1G69080			259112_at	AT3G05560			264435_at	AT1G10360
259373_at	AT1G69160			259130_at	AT3G02190			264436_at	AT1G10370
259375_at	AT3G16370			259131_at	AT3G02180			264445_at	AT1G27290
259430_at	AT1G01610			259132_at	AT3G02250			264447_at	AT1G27300
259431_at	AT1G01620			259138_s_at	AT5G04130			264460_at	AT1G10170
259437_at	AT1G01540			259138_s_at	AT3G10270			264463_at	AT1G10150
259438_at	AT1G01510			259140_at	AT3G10230			264467_at	AT1G10140
259441_at	AT1G02300			259161_at	AT3G01500			264485_at	AT1G77220
259460_at	AT1G44000			259172_at	AT3G03630			264504_at	AT1G09430
259470_at	AT1G19110			259179_at	AT3G01660			264509_at	AT1G09520
259476_at	AT1G19000			259181_at	AT3G01690			264510_at	AT1G09530
259491_at	AT1G15820			259196_at	AT3G03600			264522_at	AT1G10050
259499_at	AT1G15730			259237_at	AT3G11630			264524_at	AT1G10070
259504_at	AT1G15690			259239_at	AT3G11510			264580_at	AT1G05340
259516_at	AT1G20450			259248_at	AT3G07770			264583_at	AT1G05170
259521_at	AT1G12410			259258_at	AT3G07670			264588_at	AT2G17730
259523_at	AT1G12500			259275_at	AT3G01060			264619_at	AT2G17760
259528_at	AT1G12330			259279_at	AT3G01120			264633_at	AT1G65660
259530_at	AT1G12450			259288_at	AT3G11500			264645_at	AT1G08940
259541_at	AT1G20650			259290_at	AT3G11520			264652_at	AT1G08920
259564_at	AT1G20540			259300_at	AT3G05100			264653_at	AT1G08980
259570_at	AT1G20440			259307_at	AT3G05230			264655_at	AT1G09070
259577_at	AT1G35340			259331_at	AT3G03840			264660_at	AT1G09940
259586_at	AT1G28100			259344_at	AT3G03710			264662_at	AT1G09960
259591_at	AT1G28150			259347_at	AT3G03920			264663_at	AT1G09970
259592_at	AT1G27950			259357_at	AT1G13380			264671_at	AT1G09920
259594_at	AT1G28140			259358_at	AT1G13250			264683_at	AT1G65580
259599_at	AT1G28110			259361_at	AT1G13440			264701_at	AT1G70160
259603_at	AT1G56500			259363_at	AT1G13270			264717_at	AT1G70140
259625_at	AT1G42970			259371_at	AT1G69080			264726_at	AT1G22985
259627_at	AT1G42960			259431_at	AT1G01620			264741_at	AT1G62290
259633_at	AT1G56500			259437_at	AT1G01540			264746_at	AT1G62300
259658_at	AT1G55370			259460_at	AT1G44000			264756_at	AT1G61370
259660_at	AT1G55260			259476_at	AT1G19000			264757_at	AT1G61360
259664_at	AT1G55330			259504_at	AT1G15690			264758_at	AT1G61340
259665_at	AT1G55160			259519_at	AT1G12270			264772_at	AT1G22930
259669_at	AT1G52340			259523_at	AT1G12500			264774_at	AT1G22890
259677_at	AT1G77740			259528_at	AT1G12330			264777_at	AT1G08630
259688_at	AT1G63120			259538_at	AT1G12310			264779_at	AT1G08570
259689_x_at	AT1G63130			259543_at	AT1G20580			264851_at	AT2G17290
259707_at	AT1G77490			259577_at	AT1G35340			264866_at	AT1G24140
259715_at	AT1G60990			259599_at	AT1G28110			264894_at	AT1G23040
259738_at	AT1G64355			259611_at	AT1G52280			264929_at	AT1G60730
259741_at	AT1G71020			259612_at	AT1G52300			264942_at	AT1G67340
259751_at	AT1G71030			259627_at	AT1G42960			264951_at	AT1G76970
259754_at	AT1G71090			259632_at	AT1G56430			264957_at	AT1G77000
259763_at	AT1G77630			259633_at	AT1G56500			264968_at	AT1G67360
259768_at	AT1G29390			259658_at	AT1G55370			264989_at	AT1G27200
259771_at	AT1G29470			259660_at	AT1G55260			264992_at	AT1G67300
259773_at	AT1G29500			259678_at	AT1G77750			264999_at	AT1G67310
259775_at	AT1G29530			259680_at	AT1G77690			265023_at	AT1G24440
259786_at	AT1G29660			259683_at	AT1G63050			265024_at	AT1G24600
259788_at	AT1G29670			259686_at	AT1G63100			265034_at	AT1G61660
259789_at	AT1G29395			259690_at	AT1G63160			265035_at	AT1G61620
259790_s_at	AT1G29430			259710_at	AT1G77670			265067_at	AT1G03850
259790_s_at	AT5G27780			259736_at	AT1G64390			265070_at	AT1G55510
259791_at	AT1G29700			259741_at	AT1G71020			265077_at	AT1G55530
259803_at	AT1G72150			259763_at	AT1G77630			265111_at	AT1G62510
259804_at	AT1G72160			259771_at	AT1G29470			265118_at	AT1G62660
259812_at	AT1G49840			259775_at	AT1G29530			265119_at	AT1G62570
259818_at	AT1G49890			259783_at	AT1G29510			265182_at	AT1G23740
259838_at	AT1G52220			259786_at	AT1G29660			265184_at	AT1G23710
259839_at	AT1G52190			259788_at	AT1G29670			265188_at	AT1G23800
259842_at	AT1G73600			259790_s_at	AT1G29430			265194_at	AT1G05010
259848_at	AT1G72180			259790_s_at	AT5G27780			265206_at	AT2G36670
259853_at	AT1G72300			259801_at	AT1G72230			265207_at	AT2G36680
259863_at	AT1G72630			259804_at	AT1G72160			265211_at	AT2G36640
259871_at	AT1G76800			259806_at	AT1G47900			265216_at	AT1G05100
259880_at	AT1G76730			259812_at	AT1G49840			265265_at	AT2G42900
259883_at	AT1G76400			259823_at	AT1G66250			265266_at	AT2G42890
259889_at	AT1G76405			259838_at	AT1G52220			265269_at	AT2G42950
259892_at	AT1G72610			259842_at	AT1G73600			265273_at	AT2G28320
259896_at	AT1G71500			259847_at	AT1G72170			265276_at	AT2G28400
259909_at	AT1G60870			259851_at	AT1G72250			265289_at	AT2G22690
259942_at	AT1G71260			259858_at	AT1G68400			265306_at	AT2G20320
259943_at	AT1G71480			259883_at	AT1G76400			265327_at	AT2G18210
259955_s_at	AT1G75080			259889_at	AT1G76405			265354_at	AT2G16700
259955_s_at	AT1G19350			259891_at	AT1G72730			265359_at	AT2G16720
259958_at	AT1G53730			259896_at	AT1G71500			265375_at	AT2G06530
259965_at	AT1G53670			259903_at	AT1G74160			265385_at	AT2G20900
259970_at	AT1G76570			259920_at	AT1G72550			265387_at	AT2G20670
259981_at	AT1G76450			259933_at	AT1G34350			265417_at	AT2G20920
259983_at	AT1G76490			259942_at	AT1G71260			265440_at	AT2G20960
259984_at	AT1G76460			259945_at	AT1G71460			265450_at	AT2G46620
259996_at	AT1G67910			259958_at	AT1G53730			265460_at	AT2G46600
260014_at	AT1G68010			259969_at	AT1G76550			265461_at	AT2G46500
260036_at	AT1G68830			259978_at	AT1G76540			265470_at	AT2G37150
260041_at	AT1G68780			259996_at	AT1G67910			265478_at	AT2G15890
260044_at	AT1G73655			259999_at	AT1G68080			265479_at	AT2G15760
260048_at	AT1G73750			260002_at	AT1G67940			265480_at	AT2G15970
260056_at	AT1G78140			260028_at	AT1G29980			265481_at	AT2G15960
260058_at	AT1G78100			260041_at	AT1G68780			265499_at	AT2G15480
260079_s_at	AT1G35460			260044_at	AT1G73655			265511_at	AT2G05540
260079_s_at	AT5G33210			260076_at	AT1G73630			265547_at	AT2G28305
260081_at	AT1G78170			260077_at	AT1G73620			265560_at	AT2G05520
260082_at	AT1G78180			260081_at	AT1G78170			265575_at	AT2G14260
260086_at	AT1G63240			260082_at	AT1G78180			265597_at	AT2G20142
260089_at	AT1G73170			260083_at	AT1G63220			265597_at	AT2G20145
260106_at	AT1G35420			260095_at	AT1G73230			265615_at	AT2G25450
260107_at	AT1G66430			260107_at	AT1G66430			265620_at	AT2G27310
260109_at	AT1G63260			260109_at	AT1G63260			265648_at	AT2G27500
260125_at	AT1G36390			260118_s_at	AT5G18700			265661_at	AT2G24360
260127_at	AT1G36320			260118_s_at	AT1G33940			265670_s_at	AT2G32190
260137_at	AT1G66330			260125_at	AT1G36390			265670_s_at	AT2G32210
260154_at	AT1G52740			260143_at	AT1G71880			265673_at	AT2G32090
260155_at	AT1G52870			260157_at	AT1G52930			265675_at	AT2G32120
260165_at	AT1G79850			260165_at	AT1G79850			265680_at	AT2G32150
260167_at	AT1G71970			260172_s_at	AT5G10330			265700_at	AT2G03470
260168_at	AT1G71980			260172_s_at	AT1G71920			265720_at	AT2G40110
260207_at	AT1G70730			260221_at	AT1G74670			265723_at	AT2G32140
260215_at	AT1G74530			260235_at	AT1G74560			265725_at	AT2G32030
260236_at	AT1G74470			260238_at	AT1G74520			265728_at	AT2G31990
260238_at	AT1G74520			260258_at	AT1G74270			265740_at	AT2G01150
260260_at	AT1G68540			260266_at	AT1G68520			265772_at	AT2G48010
260266_at	AT1G68520			260282_at	AT1G80410			265796_at	AT2G35730
260267_at	AT1G68530			260284_at	AT1G80380			265797_at	AT2G35710
260268_at	AT1G68490			260285_at	AT1G80560			265810_at	AT2G18090
260271_at	AT1G63690			260292_at	AT1G63680			265841_at	AT2G35710
260283_at	AT1G80480			260294_at	AT1G63660			265843_at	AT2G35690
260284_at	AT1G80380			260297_at	AT1G80280			265885_at	AT2G42330
260292_at	AT1G63680			260323_at	AT1G63780			265913_at	AT2G25625
260300_at	AT1G80340			260325_at	AT1G63940			265943_at	AT2G19570
260309_at	AT1G70580			260331_at	AT1G80270			265983_at	AT2G18550
260317_at	AT1G63800			260343_at	AT1G69200			265987_at	AT2G24240
260324_at	AT1G63970			260347_at	AT1G69420			265999_at	AT2G24100
260347_at	AT1G69420			260363_at	AT1G70550			266000_at	AT2G24180
260368_at	AT1G69700			260364_at	AT1G70560			266037_at	AT2G05940
260371_at	AT1G69690			260368_at	AT1G69700			266070_at	AT2G18660
260388_at	AT1G74070			260369_at	AT1G69620			266071_at	AT2G18680
260395_at	AT1G69780			260385_at	AT1G74090			266072_at	AT2G18700
260409_at	AT1G69935			260388_at	AT1G74070			266090_at	AT2G38000
260412_at	AT1G69830			260390_at	AT1G73940			266097_at	AT2G37970
260427_at	AT1G72430			260392_at	AT1G74030			266106_at	AT2G45170
260431_at	AT1G68190			260395_at	AT1G69780			266116_at	AT2G02180
260441_at	AT1G68260			260412_at	AT1G69830			266141_at	AT2G02120
260442_at	AT1G68220			260426_at	AT1G72370			266150_s_at	AT2G12290
260446_at	AT1G72420			260427_at	AT1G72430			266150_s_at	AT4G19700
260448_at	AT1G72410			260442_at	AT1G68220			266156_at	AT2G28110
260454_at	AT1G72310			260446_at	AT1G72420			266167_at	AT2G38860
260462_at	AT1G10970			260454_at	AT1G72310			266168_at	AT2G38870
260465_at	AT1G10910			260455_at	AT1G72500			266170_at	AT2G39050
260481_at	AT1G10960			260457_at	AT1G72480			266181_at	AT2G02390
260483_at	AT1G11000			260465_at	AT1G10910			266182_at	AT2G02370
260490_at	AT1G51500			260481_at	AT1G10960			266196_at	AT2G39110
260510_at	AT1G51580			260494_at	AT2G41820			266203_at	AT2G02230
260511_at	AT1G51570			260507_at	AT1G47200			266231_at	AT2G02220
260523_at	AT2G41720			260508_at	AT1G47260			266238_at	AT2G29400
260529_at	AT2G47400			260523_at	AT2G41720			266259_at	AT2G27830
260542_at	AT2G43560			260530_at	AT2G47320			266265_at	AT2G29340
260548_at	AT2G43360			260538_at	AT2G43460			266267_at	AT2G29460
260552_at	AT2G43430			260547_at	AT2G43550			266269_at	AT2G29480
260566_at	AT2G43750			260548_at	AT2G43360			266270_at	AT2G29470
260570_at	AT2G43710			260566_at	AT2G43750			266294_at	AT2G29500
260587_at	AT1G53210			260570_at	AT2G43710			266299_at	AT2G29450
260615_at	AT1G53240			260595_at	AT1G55890			266327_at	AT2G46680
260618_at	AT1G53230			260605_at	AT2G43780			266328_at	AT2G01600
260618_at	AT1G53233			260615_at	AT1G53240			266348_at	AT2G01450
260619_at	AT1G08110			260618_at	AT1G53230			266351_at	AT2G01490
260644_at	AT1G53290			260618_at	AT1G53233			266366_at	AT2G41420
260675_at	AT1G19430			260629_at	AT1G62330			266368_at	AT2G41380
260676_at	AT1G19450			260644_at	AT1G53290			266371_at	AT2G41410
260685_at	AT1G17650			260645_at	AT1G53300			266396_at	AT2G38790
260693_at	AT1G32450			260670_at	AT1G19520			266428_at	AT2G07180
260704_at	AT1G32470			260682_at	AT1G17510			266447_at	AT2G43290
260730_at	AT1G48030			260683_at	AT1G17560			266452_at	AT2G43320
260739_at	AT1G15000			260704_at	AT1G32470			266459_at	AT2G47970
260753_at	AT1G49230			260714_at	AT1G14980			266461_at	AT2G47730
260759_at	AT1G49180			260730_at	AT1G48030			266462_at	AT2G47770
260767_s_at	AT1G49140			260739_at	AT1G15000			266480_at	AT2G31130
260767_s_at	AT3G18410			260745_at	AT1G78370			266486_at	AT2G47950
260769_at	AT1G49010			260753_at	AT1G49230			266552_at	AT2G46330
260770_at	AT1G49200			260767_s_at	AT1G49140			266555_at	AT2G46270
260790_at	AT1G06240			260767_s_at	AT3G18410			266580_at	AT2G46260
260793_at	AT1G06190			260781_at	AT1G14620			266590_at	AT2G46240
260806_at	AT1G78260			260793_at	AT1G06190			266596_at	AT2G46150
260812_at	AT1G43650			260805_at	AT1G78320			266656_at	AT2G25900
260814_at	AT1G43710			260814_at	AT1G43710			266685_at	AT2G19710
260837_at	AT1G43670			260822_at	AT1G06790			266695_at	AT2G19810
260872_at	AT1G21350			260857_at	AT1G21880			266717_at	AT2G46735
260876_at	AT1G21460			260895_at	AT1G29250			266718_at	AT2G46800
260877_at	AT1G21500			260896_at	AT1G29310			266719_at	AT2G46830
260879_at	AT1G21480			260898_at	AT1G29070			266720_s_at	AT2G46670
260898_at	AT1G29070			260902_at	AT1G21440			266720_s_at	AT2G46790
260902_at	AT1G21440			260910_at	AT1G02690			266744_at	AT2G02970
260914_at	AT1G02640			260922_at	AT1G21560			266746_s_at	AT2G02930
260916_at	AT1G02475			260944_at	AT1G45130			266746_s_at	AT4G02520
260922_at	AT1G21560			260955_at	AT1G06000			266747_at	AT2G02870
260949_at	AT1G06110			260967_at	AT1G12230			266775_at	AT2G29060
260956_at	AT1G06040			260968_at	AT1G12250			266816_at	AT2G44970
260967_at	AT1G12230			260972_at	AT1G53530			266832_at	AT2G30040
260968_at	AT1G12250			260982_at	AT1G53520			266834_s_at	AT2G05050
260969_at	AT1G12240			260984_at	AT1G53645			266834_s_at	AT3G27140
260979_at	AT1G53510			261043_at	AT1G01220			266834_s_at	AT4G08260
260982_at	AT1G53520			261049_at	AT1G01430			266834_s_at	AT2G30020
260983_at	AT1G53560			261055_at	AT1G01300			266835_at	AT2G29990
261039_at	AT1G17455			261078_at	AT1G07320			266841_at	AT2G26150
261049_at	AT1G01430			261080_at	AT1G07370			266855_at	AT2G26920
261053_at	AT1G01320			261105_at	AT1G63000			266864_at	AT2G26800
261055_at	AT1G01300			261119_at	AT1G75350			266901_at	AT2G34600
261056_at	AT1G01360			261122_at	AT1G75330			266904_at	AT2G34590
261075_at	AT1G07280			261124_at	AT1G04900			266923_at	AT2G45980
261078_at	AT1G07320			261129_at	AT1G04820			266935_at	AT2G18915
261084_at	AT1G07440			261130_at	AT1G04870			266983_at	AT2G39400
261105_at	AT1G63000			261165_at	AT1G34430			266995_at	AT2G34500
261118_at	AT1G75460			261189_at	AT1G33040			267008_at	AT2G39350
261119_at	AT1G75350			261190_at	AT1G32990			267026_at	AT2G38340
261131_at	AT1G19835			261196_at	AT1G12860			267028_at	AT2G38470
261133_at	AT1G19715			261197_at	AT1G12900			267035_at	AT2G38400
261141_at	AT1G19740			261206_at	AT1G12800			267036_at	AT2G38465
261144_s_at	AT1G19660			261218_at	AT1G20020			267052_at	AT2G38410
261144_s_at	AT1G75380			261221_at	AT1G19960			267058_at	AT2G32510
261165_at	AT1G34430			261230_at	AT1G20010			267073_at	AT2G41160
261166_s_at	AT3G15750			261267_at	AT1G26750			267080_at	AT2G41190
261166_s_at	AT1G34570			261268_at	AT1G26740			267081_at	AT2G41210
261189_at	AT1G33040			261279_at	AT1G05850			267083_at	AT2G41100
261190_at	AT1G32990			261286_at	AT1G35780			267084_at	AT2G41180
261195_at	AT1G12820			261295_at	AT1G48450			267134_at	AT2G23450
261196_at	AT1G12860			261301_at	AT1G48570			267140_at	AT2G38250
261197_at	AT1G12900			261306_at	AT1G48610			267147_at	AT2G38240
261203_at	AT1G12845			261307_at	AT1G48520			267181_at	AT2G37760
261206_at	AT1G12800			261308_at	AT1G48480			267238_at	AT2G44130
261211_at	AT1G12780			261309_at	AT1G48600			267238_at	AT2G44140
261218_at	AT1G20020			261320_at	AT1G53120			267246_at	AT2G30250
261226_at	AT1G20190			261328_at	AT1G44835			267261_at	AT2G23120
261229_at	AT1G20090			261330_at	AT1G44900			267263_at	AT2G23110
261230_at	AT1G20010			261338_at	AT1G44920			267293_at	AT2G23810
261279_at	AT1G05850			261346_at	AT1G79720			267300_at	AT2G30140
261293_at	AT1G36980			261362_s_at	AT3G55750			267305_at	AT2G30070
261295_at	AT1G48450			261362_s_at	AT1G41880			267336_at	AT2G19310
261309_at	AT1G48600			261363_at	AT1G41830			267337_at	AT2G39980
261320_at	AT1G53120			261364_at	AT1G53140			267357_at	AT2G40000
261338_at	AT1G44920			261377_at	AT1G18850			267393_at	AT2G44500
261346_at	AT1G79720			261388_at	AT1G05385			267423_at	AT2G35060
261351_at	AT1G79790			261408_s_at	AT1G07660			267429_at	AT2G34850
261353_at	AT1G79600			261408_s_at	AT1G07820			267448_at	AT2G33700
261356_at	AT1G79660			261411_at	AT1G07790			267461_at	AT2G33830
261373_at	AT1G53000			261418_at	AT1G07830			267468_at	AT2G30530
261375_at	AT1G53160			261421_at	AT1G18840			267477_at	AT2G02710
261388_at	AT1G05385			261439_at	AT1G28395			267496_at	AT2G30550
261420_at	AT1G07720			261440_at	AT1G28510			267499_at	AT2G45500
261421_at	AT1G18840			261454_at	AT1G21090			267513_at	AT2G45620
261424_at	AT1G18700			261460_at	AT1G07880			267523_at	AT2G30600
261456_at	AT1G21050			261479_at	AT1G14380			267524_at	AT2G30600
261457_at	AT1G21065			261480_at	AT1G14280			267537_at	AT2G41880
261479_at	AT1G14380			261483_at	AT1G14270			267538_at	AT2G41870
261480_at	AT1G14280			261485_at	AT1G14360			267548_at	AT2G32660
261483_at	AT1G14270			261488_at	AT1G14345			267550_at	AT2G32800
261488_at	AT1G14345			261490_at	AT1G14320			267559_at	AT2G45570
261492_at	AT1G14290			261492_at	AT1G14290			267607_s_at	AT2G26740
261498_at	AT1G28440			261493_at	AT1G14410			267607_s_at	AT2G26750
261518_at	AT1G71695			261498_at	AT1G28440			267612_at	AT2G26690
261519_at	AT1G71810			261500_at	AT1G28400			267623_at	AT2G39650
261522_at	AT1G71710			261540_at	AT1G63610
261540_at	AT1G63610			261557_at	AT1G63640
261563_at	AT1G01630			261563_at	AT1G01630
261572_at	AT1G01170			261577_at	AT1G01080
261577_at	AT1G01080			261578_at	AT1G01100
261583_at	AT1G01090			261579_at	AT1G01050
261594_at	AT1G33240			261593_at	AT1G33170
261605_at	AT1G49580			261594_at	AT1G33240
261608_at	AT1G49650			261598_at	AT1G49750
261611_at	AT1G49730			261602_at	AT1G49630
261622_at	AT1G01970			261603_at	AT1G49600
261635_at	AT1G50020			261605_at	AT1G49580
261638_at	AT1G49975			261632_at	AT1G50120
261649_at	AT1G27700			261638_at	AT1G49975
261661_at	AT1G18360			261639_at	AT1G50010
261663_at	AT1G18330			261646_at	AT1G27690
261672_at	AT1G18450			261649_at	AT1G27700
261695_at	AT1G08520			261660_at	AT1G18370
261696_at	AT1G08470			261664_s_at	AT1G18320
261722_at	AT1G08510			261664_s_at	AT3G10110
261740_at	AT1G47740			261671_at	AT1G18340
261742_at	AT1G08390			261684_at	AT1G47400
261768_at	AT1G15550			261685_at	AT1G47290
261769_at	AT1G76100			261694_at	AT1G08360
261772_at	AT1G76240			261695_at	AT1G08520
261776_at	AT1G76190			261696_at	AT1G08470
261782_at	AT1G76110			261728_at	AT1G76160
261787_at	AT1G16020			261740_at	AT1G47740
261788_at	AT1G15980			261742_at	AT1G08390
261791_at	AT1G16170			261750_at	AT1G76120
261793_at	AT1G16080			261769_at	AT1G76100
261796_at	AT1G30440			261772_at	AT1G76240
261801_at	AT1G30520			261782_at	AT1G76110
261821_at	AT1G11530			261787_at	AT1G16020
261822_at	AT1G11380			261789_at	AT1G15930
261824_at	AT1G11430			261790_at	AT1G16000
261825_at	AT1G11545			261793_at	AT1G16080
261851_at	AT1G50460			261794_at	AT1G16060
261861_at	AT1G50450			261796_at	AT1G30440
261864_s_at	AT1G50480			261801_at	AT1G30520
261864_s_at	AT2G12280			261806_at	AT1G30510
261864_s_at	AT2G12200			261813_at	AT1G08280
261867_at	AT1G50575			261824_at	AT1G11430
261882_at	AT1G80770			261825_at	AT1G11545
261887_at	AT1G80780			261826_at	AT1G11580
261888_at	AT1G80800			261834_at	AT1G10640
261891_at	AT1G80790			261840_at	AT1G16070
261893_at	AT1G80690			261859_at	AT1G50490
261902_at	AT1G80860			261867_at	AT1G50575
261921_at	AT1G65900			261882_at	AT1G80770
261925_at	AT1G22540			261893_at	AT1G80690
261926_at	AT1G22530			261907_at	AT1G65060
261931_at	AT1G22430			261921_at	AT1G65900
261942_at	AT1G22590			261940_at	AT1G22520
261948_at	AT1G64680			261942_at	AT1G22590
261949_at	AT1G64670			261944_at	AT1G64650
261954_at	AT1G64510			261954_at	AT1G64510
261970_at	AT1G65960			261975_at	AT1G64640
261975_at	AT1G64640			261981_at	AT1G33811
261981_at	AT1G33811			262000_at	AT1G33810
261982_at	AT1G33780			262024_at	AT1G35620
262000_at	AT1G33810			262029_at	AT1G35680
262029_at	AT1G35680			262039_at	AT1G80050
262039_at	AT1G80050			262086_at	AT1G56050
262049_at	AT1G80180			262094_at	AT1G56110
262050_at	AT1G80130			262106_at	AT1G02970
262059_at	AT1G80030			262109_at	AT1G02730
262089_s_at	AT1G56000			262112_at	AT1G02870
262089_s_at	AT1G55980			262117_at	AT1G02780
262104_at	AT1G02910			262154_at	AT1G52700
262134_at	AT1G77990			262157_at	AT1G52670
262151_at	AT1G52510			262162_at	AT1G78020
262157_at	AT1G52670			262168_at	AT1G74730
262162_at	AT1G78020			262170_at	AT1G74940
262166_at	AT1G74840			262172_at	AT1G74970
262168_at	AT1G74730			262174_at	AT1G74910
262170_at	AT1G74940			262176_at	AT1G74960
262172_at	AT1G74970			262209_at	AT1G74720
262174_at	AT1G74910			262210_at	AT1G74690
262175_at	AT1G74880			262218_at	AT1G74760
262176_at	AT1G74960			262230_at	AT1G68560
262189_at	AT1G78010			262231_at	AT1G68740
262195_at	AT1G78040			262235_at	AT1G48350
262199_at	AT1G53800			262239_at	AT1G48230
262202_at	AT2G01110			262245_at	AT1G48240
262209_at	AT1G74720			262247_at	AT1G48420
262210_at	AT1G74690			262254_at	AT1G53920
262225_at	AT1G53840			262283_at	AT1G68590
262230_at	AT1G68560			262287_at	AT1G68660
262235_at	AT1G48350			262323_at	AT1G64190
262238_at	AT1G48300			262368_at	AT1G73060
262245_at	AT1G48240			262376_at	AT1G72970
262246_at	AT1G48410			262394_at	AT1G49510
262247_at	AT1G48420			262397_at	AT1G49380
262283_at	AT1G68590			262400_at	AT1G49480
262286_at	AT1G68585			262411_at	AT1G34640
262287_at	AT1G68660			262414_at	AT1G49430
262288_at	AT1G70760			262418_at	AT1G50320
262304_at	AT1G70890			262434_at	AT1G47670
262309_at	AT1G70820			262451_at	AT1G11130
262342_at	AT1G64150			262483_at	AT1G17220
262368_at	AT1G73060			262501_at	AT1G21690
262370_at	AT1G73090			262502_at	AT1G21600
262377_at	AT1G73110			262504_at	AT1G21750
262380_at	AT1G72810			262509_at	AT1G11290
262394_at	AT1G49510			262572_at	AT1G15140
262397_at	AT1G49380			262573_at	AT1G15390
262399_at	AT1G49500			262577_at	AT1G15290
262400_at	AT1G49480			262584_at	AT1G15440
262411_at	AT1G34640			262594_at	AT1G15250
262412_at	AT1G34760			262598_at	AT1G15260
262418_at	AT1G50320			262612_at	AT1G14150
262421_at	AT1G50290			262637_at	AT1G06640
262451_at	AT1G11130			262645_at	AT1G62750
262464_at	AT1G50280			262648_at	AT1G14030
262473_at	AT1G50250			262654_at	AT1G14180
262490_at	AT1G21840			262693_at	AT1G62780
262502_at	AT1G21600			262699_at	AT1G75980
262509_at	AT1G11290			262708_at	AT1G16190
262536_at	AT1G17100			262717_s_at	AT1G16410
262538_at	AT1G17140			262717_s_at	AT1G16400
262539_at	AT1G17200			262721_at	AT1G43560
262557_at	AT1G31330			262728_at	AT1G75820
262559_at	AT1G31300			262733_s_at	AT1G28660
262566_at	AT1G34310			262733_s_at	AT1G28670
262569_at	AT1G15180			262738_at	AT1G28530
262572_at	AT1G15140			262753_at	AT1G16340
262573_at	AT1G15390			262754_at	AT1G16350
262577_at	AT1G15290			262783_at	AT1G10850
262582_at	AT1G15410			262784_at	AT1G10760
262598_at	AT1G15260			262790_at	AT1G10840
262609_at	AT1G13930			262802_at	AT1G20930
262612_at	AT1G14150			262806_at	AT1G20950
262629_at	AT1G06460			262820_at	AT1G11680
262632_at	AT1G06680			262841_at	AT1G14810
262645_at	AT1G62750			262847_at	AT1G14840
262648_at	AT1G14030			262850_at	AT1G14920
262680_at	AT1G75880			262859_at	AT1G64790
262682_at	AT1G75900			262868_at	AT1G64980
262700_at	AT1G76020			262871_at	AT1G65010
262712_at	AT1G16460			262878_at	AT1G64770
262721_at	AT1G43560			262880_at	AT1G64880
262725_at	AT1G43580			262883_at	AT1G64780
262727_at	AT1G75800			262905_at	AT1G59730
262728_at	AT1G75820			262913_at	AT1G59960
262729_at	AT1G75840			262937_at	AT1G79560
262730_at	AT1G16390			262944_at	AT1G79550
262733_s_at	AT1G28660			262946_at	AT1G79390
262733_s_at	AT1G28670			262951_at	AT1G75500
262748_at	AT1G28610			262954_at	AT1G54500
262784_at	AT1G10760			262964_at	AT1G54380
262809_at	AT1G11720			262969_at	AT1G75710
262823_at	AT1G11750			262970_at	AT1G75690
262826_at	AT1G13080			262971_at	AT1G75640
262830_at	AT1G14700			262978_at	AT1G75780
262850_at	AT1G14920			262980_at	AT1G75680
262868_at	AT1G64980			262985_s_at	AT1G70600
262871_at	AT1G65010			262985_s_at	AT1G23290
262877_at	AT1G64850			263003_at	AT1G54450
262878_at	AT1G64770			263016_at	AT1G23410
262879_at	AT1G64860			263047_at	AT2G17630
262884_at	AT1G64720			263064_at	AT2G18160
262891_at	AT1G79460			263106_at	AT2G05160
262897_at	AT1G59840			263119_at	AT1G03110
262920_at	AT1G79500			263131_at	AT1G78630
262937_at	AT1G79560			263136_at	AT1G78580
262945_at	AT1G79510			263142_at	AT1G65230
262951_at	AT1G75500			263180_at	AT1G05620
262954_at	AT1G54500			263181_at	AT1G05720
262955_at	AT1G54520			263199_at	AT1G05590
262964_at	AT1G54380			263200_at	AT1G05600
262970_at	AT1G75690			263209_at	AT1G10522
262980_at	AT1G75680			263219_at	AT1G30600
262986_at	AT1G23390			263226_at	AT1G30690
262988_at	AT1G23310			263236_at	AT1G10470
263000_at	AT1G54350			263249_at	AT2G31360
263014_at	AT1G23400			263255_at	AT1G10490
263044_at	AT1G23360			263264_at	AT2G38810
263048_s_at	AT4G13500			263286_at	AT2G36160
263048_s_at	AT2G05310			263287_at	AT2G36145
263064_at	AT2G18160			263289_at	AT2G36170
263100_at	AT2G05210			263298_at	AT2G15290
263114_at	AT1G03130			263314_at	AT2G05760
263122_at	AT1G78510			263318_at	AT2G24762
263127_at	AT1G78610			263326_at	AT2G04280
263131_at	AT1G78630			263328_at	AT2G15280
263133_at	AT1G78450			263369_at	AT2G20480
263142_at	AT1G65230			263371_at	AT2G20490
263163_at	AT1G03160			263372_at	AT2G20450
263170_at	AT1G03000			263375_s_at	AT2G20530
263200_at	AT1G05600			263375_s_at	AT4G28510
263209_at	AT1G10522			263382_at	AT2G40230
263220_at	AT1G30610			263386_at	AT2G40150
263236_at	AT1G10470			263399_at	AT2G31490
263265_at	AT2G38820			263415_at	AT2G17250
263275_at	AT2G14170			263420_at	AT2G17240
263287_at	AT2G36145			263421_at	AT2G17230
263288_at	AT2G36130			263431_at	AT2G22170
263298_at	AT2G15290			263432_at	AT2G22230
263318_at	AT2G24762			263435_at	AT2G28600
263326_at	AT2G04280			263442_at	AT2G28605
263328_at	AT2G15280			263448_at	AT2G31660
263333_at	AT2G03890			263449_at	AT2G31670
263350_at	AT2G13360			263456_at	AT2G22125
263382_at	AT2G40230			263471_at	AT2G31890
263386_at	AT2G40150			263474_at	AT2G31725
263413_at	AT2G21240			263477_at	AT2G31790
263420_at	AT2G17240			263483_at	AT2G04030
263421_at	AT2G17230			263488_at	AT2G31840
263431_at	AT2G22170			263496_at	AT2G42570
263432_at	AT2G22230			263535_at	AT2G24970
263433_at	AT2G22240			263550_at	AT2G17033
263442_at	AT2G28605			263557_at	AT2G16400
263449_at	AT2G31670			263585_at	AT2G25210
263456_at	AT2G22125			263606_at	AT2G16280
263467_at	AT2G31730			263607_at	AT2G16270
263471_at	AT2G31890			263624_at	AT2G04700
[truncated: 469 more rows]
