# Supplementary material for: Coordinations between gene modules control the operation of plant amino acid metabolic networks
Source: BMC Syst Biol. 2009 Jan 26;3:14. doi: 10.1186/1752-0509-3-14 (PMC2646696; doi:10.1186/1752-0509-3-14)
Supplement: Additional file 4 — Used datasets. The list of datasets used to create our combine data set. [file 1752-0509-3-14-S4.xls]

## Sheet: Sheet1
Supplemantry table 3
experiment name		Head of Lab	# of arrays
AtGenExpress Consortium		Prof. Dr. Lutz Nover (AFGN)
	Stress Treatments		272
	Pathogen Series		186
	Response to hormones		185
	Response to sulfate limitation		22
	Cytokinin treatment of seedlings		12
Molecular bases of zinc tolerance and accumulation by Arabidopsis halleri		Dr H. John Newbury	24
Control of lignification		Dr Malcolm Campbell	18
Changes in gene expression profiles under phosphate deficiency		Dr Philip White	24
Investigating the links between organic acid and carbohydrate regulation of gene expression		Dr. Mark Hooks	12
Carbohydrate- and redox-regulation of gene expression in a TPT mutant		Dr Nicholas Kruger	12
Ethylene induced hyponastic growth in Arabidopsis thaliana		Prof Rens Voesenek	9
		total number of arrays:	776
